# Supplementary material for: In-depth quantitative proteomic characterization of organotypic hippocampal slice culture reveals sex-specific differences in biochemical pathways
Source: Sci Rep. 2021 Jan 28;11:2560. doi: 10.1038/s41598-021-82016-7 (PMC7844295; doi:10.1038/s41598-021-82016-7)
Supplement: Supplementary file 1 — Supplementary Dataset 1. [file 41598_2021_82016_MOESM1_ESM.xlsx]

## Sheet: Carbohydrate metabolism
In-depth quantitative proteomic characterization of organotypic hippocampal slice culture reveals sex-specific differences in biochemical pathways
S.N. Weisa*, J.M.F. Souzaa, J.B. Hoppeb, M. Firminoa, M. Auerc, N.N. Ataiic, L.A. da Silvad, M.M. Gaelzere, C.P. Kleinb, A.R. Móla, C.M.R de Limaa, D.O. Souzab, C.G. Salbegob, C.A.O. Ricarta, W. Fontesa, M.V. de Sousaa
aLaboratory of Protein Chemistry and Biochemistry, Department of Cell Biology, Institute of Biology, University of Brasilia, Brazil; bDepartment of Biochemistry, Federal University of Rio Grande do Sul, Brazil; cMolecular Biophysics and Integrated Bioimaging Division, Lawrence Berkeley National Laboratory, CA, USA; dLaboratory of Electron Microscopy, Department of Cell Biology, Institute of Biolo…
Pathway	Accession ID	q.value	Max fold change	Highest mean condition	Lowest mean condition	Description	Mean (males)	Std Deviation (males)	Mean (females)	Std Deviation (females)
Glycolysis / Gluconeogenesis/Glycogen metabolism	P42123|LDHB_RAT	0.00394464	1.2371	Females	Males	L-lactate dehydrogenase B chain OS=Rattus norvegicus GN=Ldhb PE=1 SV=2	1.08928e+06	67557.7	880511	52041.5
	P04642|LDHA_RAT	0.0127013	1.2353	Females	Males	L-lactate dehydrogenase A chain OS=Rattus norvegicus GN=Ldha PE=1 SV=1	796226	86483.4	644558	46661.2
	P12711|ADHX_RAT, Q7TQ90|Q7TQ90_RAT	0.00435754	1.17997	Females	Males	Alcohol dehydrogenase class-3 OS=Rattus norvegicus GN=Adh5 PE=1 SV=2	98716.4	4634.85	83660.1	4219.73
	P30839|AL3A2_RAT, P11884|ALDH2_RAT	0.00274936	1.62025	Females	Males	Fatty aldehyde dehydrogenase OS=Rattus norvegicus GN=Aldh3a2 PE=1 SV=1	180775	13887.9	111573	12436.4
	P04797|G3P_RAT	0.00362016	1.23833	Females	Males	Glyceraldehyde-3-phosphate dehydrogenase OS=Rattus norvegicus GN=Gapdh PE=1 SV=3	7.81485e+06	355996	6.31082e+06	421421
	Q9JLJ3|AL9A1_RAT, A0A0G2JSI1|A0A0G2JSI1_RAT	0.00623279	1.38192	Females	Males	4-trimethylaminobutyraldehyde dehydrogenase OS=Rattus norvegicus GN=Aldh9a1 PE=1 SV=1	258916	36113.5	187360	14256.2
	P16617|PGK1_RAT	0.00230331	1.31322	Females	Males	Phosphoglycerate kinase 1 OS=Rattus norvegicus GN=Pgk1 PE=1 SV=2	2.0068e+06	87334.2	1.52815e+06	74440.2
	P05065|ALDOA_RAT, A0A0G2K3Q6|A0A0G2K3Q6_RAT	0.0127995	1.31774	Females	Males	Fructose-bisphosphate aldolase A OS=Rattus norvegicus GN=Aldoa PE=1 SV=2	403567	51617.9	306257	35517
	Q5BJ93|Q5BJ93_RAT	0.00996614	1.25542	Females	Males	Alpha-enolase OS=Rattus norvegicus GN=Eno1 PE=1 SV=2	3.58328e+06	437584	2.85425e+06	114594
	Q66HG4|GALM_RAT	0.00546539	1.57893	Females	Males	Aldose 1-epimerase OS=Rattus norvegicus GN=Galm PE=1 SV=1	82149.8	13086.4	52028.9	6743.88
	P48500|TPIS_RAT	0.0155997	1.14324	Females	Males	Triosephosphate isomerase OS=Rattus norvegicus GN=Tpi1 PE=1 SV=2	563354	46503.8	492769	16970.5
	P25113|PGAM1_RAT	0.0274077	1.25769	Females	Males	Phosphoglycerate mutase 1 OS=Rattus norvegicus GN=Pgam1 PE=1 SV=4	293552	47254.5	233406	10493.2
	Q499Q4|Q499Q4_RAT	0.00278128	1.42263	Females	Males	Phosphoglucomutase 1 OS=Rattus norvegicus GN=Pgm1 PE=1 SV=2	1.55598e+06	88926.5	1.09374e+06	114957
	D3ZZN3|D3ZZN3_RAT	0.00879833	1.60733	Females	Males	Acetyl-coenzyme A synthetase OS=Rattus norvegicus GN=Acss1 PE=3 SV=1	45073.5	8323.64	28042.5	5987.27
	G3V784|G3V784_RAT	0.00550552	1.87949	Females	Males	ADP-dependent glucokinase, isoform CRA_a OS=Rattus norvegicus GN=Adpgk PE=1 SV=1	56273.8	2522.15	29940.9	9991.2
	Q64057|AL7A1_RAT	0.00278128	1.43572	Females	Males	Alpha-aminoadipic semialdehyde dehydrogenase OS=Rattus norvegicus GN=Aldh7a1 PE=1 SV=2	742057	45250.5	516853	54454.3
	F7FLB2|F7FLB2_RAT	0.00481763	1.918	Females	Males	Pgm2 protein OS=Rattus norvegicus GN=Pgm2 PE=1 SV=2	26823.5	6105.85	13985.1	2424.86
	P11980|KPYM_RAT	0.00939256	1.46863	Females	Males	Isoform M2 of Pyruvate kinase PKM OS=Rattus norvegicus GN=Pkm	1.79809e+06	344281	1.22433e+06	110576
	P53987|MOT1_RAT	0.00804074	1.7728	Females	Males	Monocarboxylate transporter 1 OS=Rattus norvegicus GN=Slc16a1 PE=1 SV=1	114881	20914.6	64801.9	17677.4
	O35077|GPDA_RAT	0.0281538	1.72399	Females	Males	Glycerol-3-phosphate dehydrogenase [NAD(+)], cytoplasmic OS=Rattus norvegicus GN=Gpd1 PE=1 SV=4	125879	22131.7	73016	34484
	D4AEH9|D4AEH9_RAT	0.0474595	1.38597	Females	Males	Amylo-1, 6-glucosidase, 4-alpha-glucanotransferase (Glycogen debranching enzyme, glycogen storage disease type III) (Predicted), isoform CRA_a OS=Rattus norvegicus GN=Agl PE=1 SV=1	7039.82	2009.8	5079.34	641.685
	F8WFR6|F8WFR6_RAT;F8WFR6|F8WFR6_RAT	0.00390104	1.43631	Females	Males	Glycogenin-1 OS=Rattus norvegicus GN=Gyg1 PE=1 SV=1	230739	14792.6	160647	19868.7
	A2RRU1|GYS1_RAT	0.0365056	1.50105	Females	Males	Glycogen [starch] synthase, muscle OS=Rattus norvegicus GN=Gys1 PE=1 SV=1	12753.1	3464.78	8496.14	1854.45
	A0A0G2K2S2|A0A0G2K2S2_RAT;A0A0G2K2S2|A0A0G2K2S2_RAT	0.016827	1.99981	Females	Males	Solute carrier family 2, facilitated glucose transporter member 1 OS=Rattus norvegicus GN=Slc2a1 PE=1 SV=1	493225	168628	246636	67525
	P49432|ODPB_RAT	0.0143223	2.0434	Males	Females	Pyruvate dehydrogenase E1 component subunit beta, mitochondrial OS=Rattus norvegicus GN=Pdhb PE=1 SV=2	16735	7055.96	34196.3	5104.94
	P47858|PFKAM_RAT	0.0355302	1.27671	Males	Females	ATP-dependent 6-phosphofructokinase, muscle type OS=Rattus norvegicus GN=Pfkm PE=1 SV=3	7832.82	1093.21	10000.2	1565.63
	P18266|GSK3B_RAT;A0A0G2JSH4|A0A0G2JSH4_RAT	0.0243498	1.4088	Males	Females	Glycogen synthase kinase-3 beta OS=Rattus norvegicus GN=Gsk3b PE=1 SV=1	103034	19377.1	145155	24268.2
Citrate cycle (TCA cycle)	P56574|IDHP_RAT, P41562|IDHC_RAT	0.00362016	1.46408	Females	Males	Isocitrate dehydrogenase [NADP], mitochondrial OS=Rattus norvegicus GN=Idh2 PE=1 SV=2	568480	51100.7	388284	45417.7
	A0A0H2UHE1|A0A0H2UHE1_RAT	0.00325597	1.55412	Females	Males	Succinate-CoA ligase, GDP-forming, alpha subunit, isoform CRA_b OS=Rattus norvegicus GN=Suclg1 PE=1 SV=1	73912.4	9484.34	47558.9	4101.4
	Q499V7|Q499V7_RAT	0.00760658	1.64361	Females	Males	Succinate-CoA ligase subunit beta (Fragment) OS=Rattus norvegicus GN=Suclg2 PE=2 SV=1	237489	39255.1	144492	30043.6
	P52873|PYC_RAT, A0A0G2JTL5|A0A0G2JTL5_RAT	0.00593564	1.59565	Females	Males	Pyruvate carboxylase, mitochondrial OS=Rattus norvegicus GN=Pc PE=1 SV=2	339286	42007.3	212632	40865.3
	O88989|MDHC_RAT	0.0339772	1.19334	Males	Females	Malate dehydrogenase, cytoplasmic OS=Rattus norvegicus GN=Mdh1 PE=1 SV=3	116868	16849.7	139464	6910.35
	Q0QF43|Q0QF43_RAT	0.0496243	1.18618	Males	Females	Malate dehydrogenase (Fragment) OS=Rattus norvegicus GN=Mdh2 PE=2 SV=1	163981	23203.5	194510	16296.3
	P49432|ODPB_RAT	0.0143223	2.0434	Males	Females	Pyruvate dehydrogenase E1 component subunit beta, mitochondrial OS=Rattus norvegicus GN=Pdhb PE=1 SV=2	16735	7055.96	34196.3	5104.94
	Q5XI78|ODO1_RAT	0.00736114	1.42967	Males	Females	2-oxoglutarate dehydrogenase, mitochondrial OS=Rattus norvegicus GN=Ogdh PE=1 SV=1	135759	14283.2	194091	26232.2
	Q0QF18|Q0QF18_RAT	0.00948135	1.34504	Males	Females	Succinate dehydrogenase (quinone) (Fragment) OS=Rattus norvegicus GN=Sdha PE=2 SV=1	225809	25107.2	303721	34941.4
	Q9ER34|ACON_RAT, G3V6S2|G3V6S2_RAT	0.00390899	1.37267	Males	Females	Aconitate hydratase, mitochondrial OS=Rattus norvegicus GN=Aco2 PE=1 SV=2	333048	28192.7	457165	40327.5
Pentose phosphate pathway	P85968|6PGD_RAT	0.00514462	1.48287	Females	Males	6-phosphogluconate dehydrogenase, decarboxylating OS=Rattus norvegicus GN=Pgd PE=1 SV=1	1.51177e+06	218511	1.01949e+06	106441
	P05370|G6PD_RAT	0.00949686	1.49124	Females	Males	Glucose-6-phosphate 1-dehydrogenase OS=Rattus norvegicus GN=G6pdx PE=1 SV=3	1.07303e+06	193884	719553	96297.6
	P50137|TKT_RAT	0.00278128	1.41829	Females	Males	Transketolase OS=Rattus norvegicus GN=Tkt PE=1 SV=1	3.75396e+06	245960	2.64682e+06	233460
	Q9EQS0|TALDO_RAT	0.004668	1.56576	Females	Males	Transaldolase OS=Rattus norvegicus GN=Taldo1 PE=1 SV=2	1.02179e+06	163969	652585	68515.6
	P05065|ALDOA_RAT, A0A0G2K3Q6|A0A0G2K3Q6_RAT	0.0127995	1.31774	Females	Males	Fructose-bisphosphate aldolase A OS=Rattus norvegicus GN=Aldoa PE=1 SV=2	403567	51617.9	306257	35517
	Q499Q4|Q499Q4_RAT	0.00278128	1.42263	Females	Males	Phosphoglucomutase 1 OS=Rattus norvegicus GN=Pgm1 PE=1 SV=2	1.55598e+06	88926.5	1.09374e+06	114957
	F7FLB2|F7FLB2_RAT	0.00481763	1.918	Females	Males	Pgm2 protein OS=Rattus norvegicus GN=Pgm2 PE=1 SV=2	26823.5	6105.85	13985.1	2424.86
	P47858|PFKAM_RAT	0.0355302	1.27671	Males	Females	ATP-dependent 6-phosphofructokinase, muscle type OS=Rattus norvegicus GN=Pfkm PE=1 SV=3	7832.82	1093.21	10000.2	1565.63
Amino sugar and nucleotide sugar metabolism	P20070|NB5R3_RAT	0.00465696	1.38216	Females	Males	NADH-cytochrome b5 reductase 3 OS=Rattus norvegicus GN=Cyb5r3 PE=1 SV=2	169987	19278.9	122987	10286.2
	A0A0G2K542|A0A0G2K542_RAT	0.00934493	1.84138	Females	Males	Protein Ugp2 OS=Rattus norvegicus GN=Ugp2 PE=1 SV=1	490738	133233	266506	61722.5
	P51607|RENBP_RAT	0.00428959	1.90254	Females	Males	N-acylglucosamine 2-epimerase OS=Rattus norvegicus GN=Renbp PE=2 SV=2	20318.1	4234.7	10679.5	1843.45
	Q499Q4|Q499Q4_RAT	0.00278128	1.42263	Females	Males	Phosphoglucomutase 1 OS=Rattus norvegicus GN=Pgm1 PE=1 SV=2	1.55598e+06	88926.5	1.09374e+06	114957
	B2RYN0|B2RYN0_RAT	0.00465696	1.49067	Females	Males	Pgm3 protein OS=Rattus norvegicus GN=Pgm3 PE=1 SV=1	71487.7	7930.76	47956.7	6523.36
	Q6AXR4|HEXB_RAT	0.00896478	1.2399	Females	Males	Beta-hexosaminidase subunit beta OS=Rattus norvegicus GN=Hexb PE=2 SV=1	27942.2	2548.25	22535.9	1637.03
	F7FLB2|F7FLB2_RAT	0.00481763	1.918	Females	Males	Pgm2 protein OS=Rattus norvegicus GN=Pgm2 PE=1 SV=2	26823.5	6105.85	13985.1	2424.86
	Q5M963|Q5M963_RAT	0.00882551	1.83539	Males	Females	Cytidine monophosphate N-acetylneuraminic acid synthetase OS=Rattus norvegicus GN=Cmas PE=1 SV=1	6082.89	1787.13	11164.5	2333.05
Pyruvate metabolism	P42123|LDHB_RAT, P04642|LDHA_RAT	0.00394464	1.2371	Females	Males	L-lactate dehydrogenase B chain OS=Rattus norvegicus GN=Ldhb PE=1 SV=2	1.08928e+06	67557.7	880511	52041.5
	D3ZJH9|D3ZJH9_RAT	0.00650394	1.34464	Females	Males	Malic enzyme OS=Rattus norvegicus GN=Me2 PE=1 SV=1	321224	15150.5	238892	31977.5
	A0A0G2K1S6|A0A0G2K1S6_RAT, A0A0G2K4C6|A0A0G2K4C6_RAT	0.00527983	1.67695	Females	Males	Malic enzyme OS=Rattus norvegicus GN=Me1 PE=1 SV=1	862887	153164	514558	89825
	P30839|AL3A2_RAT, P11884|ALDH2_RAT	0.00274936	1.62025	Females	Males	Fatty aldehyde dehydrogenase OS=Rattus norvegicus GN=Aldh3a2 PE=1 SV=1	180775	13887.9	111573	12436.4
	Q9JLJ3|AL9A1_RAT, A0A0G2JSI1|A0A0G2JSI1_RAT	0.00623279	1.38192	Females	Males	4-trimethylaminobutyraldehyde dehydrogenase OS=Rattus norvegicus GN=Aldh9a1 PE=1 SV=1	258916	36113.5	187360	14256.2
	P11980|KPYM_RAT	0.00939256	1.46863	Females	Males	Isoform M2 of Pyruvate kinase PKM OS=Rattus norvegicus GN=Pkm	1.79809e+06	344281	1.22433e+06	110576
	D3ZZN3|D3ZZN3_RAT	0.00879833	1.60733	Females	Males	Acetyl-coenzyme A synthetase OS=Rattus norvegicus GN=Acss1 PE=3 SV=1	45073.5	8323.64	28042.5	5987.27
	P52873|PYC_RAT, A0A0G2JTL5|A0A0G2JTL5_RAT	0.00593564	1.59565	Females	Males	Pyruvate carboxylase, mitochondrial OS=Rattus norvegicus GN=Pc PE=1 SV=2	339286	42007.3	212632	40865.3
	Q64057|AL7A1_RAT	0.00278128	1.43572	Females	Males	Alpha-aminoadipic semialdehyde dehydrogenase OS=Rattus norvegicus GN=Aldh7a1 PE=1 SV=2	742057	45250.5	516853	54454.3
	O88989|MDHC_RAT	0.0339772	1.19334	Males	Females	Malate dehydrogenase, cytoplasmic OS=Rattus norvegicus GN=Mdh1 PE=1 SV=3	116868	16849.7	139464	6910.35
	Q0QF43|Q0QF43_RAT	0.0496243	1.18618	Males	Females	Malate dehydrogenase (Fragment) OS=Rattus norvegicus GN=Mdh2 PE=2 SV=1	163981	23203.5	194510	16296.3
	P49432|ODPB_RAT	0.0143223	2.0434	Males	Females	Pyruvate dehydrogenase E1 component subunit beta, mitochondrial OS=Rattus norvegicus GN=Pdhb PE=1 SV=2	16735	7055.96	34196.3	5104.94
	P17764|THIL_RAT	0.00965263	1.48121	Males	Females	Acetyl-CoA acetyltransferase, mitochondrial OS=Rattus norvegicus GN=Acat1 PE=1 SV=1	61845.1	13256	91605.4	4378.02
Inositol phosphate metabolism	Q02253|MMSA_RAT	0.00230331	1.3141	Females	Males	Methylmalonate-semialdehyde dehydrogenase [acylating], mitochondrial OS=Rattus norvegicus GN=Aldh6a1 PE=1 SV=1	540355	20539.9	411199	21865.2
	Q5RJK6|Q5RJK6_RAT	0.0177496	1.19266	Females	Males	Inositol polyphosphate-1-phosphatase OS=Rattus norvegicus GN=Inpp1 PE=1 SV=1	16358.9	1585.74	13716.3	1008.06
	P48500|TPIS_RAT	0.0155997	1.14324	Females	Males	Triosephosphate isomerase OS=Rattus norvegicus GN=Tpi1 PE=1 SV=2	563354	46503.8	492769	16970.5
	G3V9D1|G3V9D1_RAT	0.0163161	1.65832	Females	Males	Phosphoinositide phospholipase C OS=Rattus norvegicus GN=Plcd1 PE=1 SV=1	209780	48187.5	126501	36499
	Q99JE6|PLCB3_RAT, F1M084|F1M084_RAT	0.00527983	1.77531	Females	Males	1-phosphatidylinositol 4,5-bisphosphate phosphodiesterase beta-3 OS=Rattus norvegicus GN=Plcb3 PE=1 SV=2	16701.9	3439.53	9407.88	1472.6
	P17105|IP3KA_RAT	0.0232957	1.71531	Males	Females	Inositol-trisphosphate 3-kinase A OS=Rattus norvegicus GN=Itpka PE=1 SV=3	2632.22	800.757	4515.09	1101.43
	O88377|PI42B_RAT	0.0296281	1.75795	Males	Females	Phosphatidylinositol 5-phosphate 4-kinase type-2 beta OS=Rattus norvegicus GN=Pip4k2b PE=1 SV=1	32663.3	14188.6	57420.3	10343.5
	F1M084|F1M084_RAT	0.0329016	2.00131	Males	Females	Phosphoinositide phospholipase C OS=Rattus norvegicus GN=Plcb1 PE=1 SV=3	21687.5	11714.4	43403.3	7686.07
Oxidative phosphorylation	Q2I6B0|Q2I6B0_RAT, Q2I6B2|Q2I6B2_RAT	0.00394464	1.9499	Females	Males	V-type proton ATPase subunit a OS=Rattus norvegicus GN=Tcirg1 PE=2 SV=1	9344.51	1912.09	4792.29	810.249
	Q0QF18|Q0QF18_RAT	0.00948135	1.34504	Males	Females	Succinate dehydrogenase (quinone) (Fragment) OS=Rattus norvegicus GN=Sdha PE=2 SV=1	225809	25107.2	303721	34941.4
	D3ZFQ8|D3ZFQ8_RAT	0.019547	1.6116	Males	Females	Cytochrome c-1 (Predicted), isoform CRA_c OS=Rattus norvegicus GN=Cyc1 PE=1 SV=3	11086.8	2955.99	17867.5	3423.57
	Q68FY0|QCR1_RAT	0.0147934	1.30032	Males	Females	Cytochrome b-c1 complex subunit 1, mitochondrial OS=Rattus norvegicus GN=Uqcrc1 PE=1 SV=1	224726	27524.8	292215	32878.6
	P32551|QCR2_RAT	0.0058359	1.76092	Males	Females	Cytochrome b-c1 complex subunit 2, mitochondrial OS=Rattus norvegicus GN=Uqcrc2 PE=1 SV=2	29628.9	5243.47	52174.2	10547.8
	F1LP05|F1LP05_RAT	0.00850761	1.28649	Males	Females	ATP synthase subunit alpha OS=Rattus norvegicus GN=Atp5a1 PE=1 SV=1	166863	15702.4	214667	20486.5
	P10719|ATPB_RAT	0.0104753	1.35399	Males	Females	ATP synthase subunit beta, mitochondrial OS=Rattus norvegicus GN=Atp5b PE=1 SV=2	66240.2	9483.94	89688.8	9000.82
	G3V7Y3|G3V7Y3_RAT	0.012337	1.37617	Males	Females	ATP synthase subunit delta, mitochondrial OS=Rattus norvegicus GN=Atp5d PE=1 SV=1	114621	16352.1	157738	19698.6
	P35435|ATPG_RAT	0.0251852	1.25775	Males	Females	ATP synthase subunit gamma, mitochondrial OS=Rattus norvegicus GN=Atp5c1 PE=1 SV=2	162083	21354.3	203860	21845.7
	E9PTI1|E9PTI1_RAT	0.0142177	1.437	Males	Females	Protein Atp6v1h OS=Rattus norvegicus GN=Atp6v1h PE=1 SV=1	56816.6	13122.7	81645.5	5689.76
	D4A133|D4A133_RAT	0.012337	1.5447	Males	Females	ATPase H+-transporting V1 subunit A OS=Rattus norvegicus GN=Atp6v1a PE=1 SV=1	383675	84476.7	592664	77854.9
	Q5M7T6|Q5M7T6_RAT	0.0182282	1.54666	Males	Females	ATPase, H+ transporting, lysosomal 38kDa, V0 subunit d1 OS=Rattus norvegicus GN=Atp6v0d1 PE=1 SV=1	90120.2	28776.2	139385	16415.7
	P62815|VATB2_RAT	0.00843515	1.53356	Males	Females	V-type proton ATPase subunit B, brain isoform OS=Rattus norvegicus GN=Atp6v1b2 PE=1 SV=1	120398	20148.2	184638	28354.1
	G3V7L8|G3V7L8_RAT	0.00391065	2.01886	Males	Females	ATPase, H+ transporting, V1 subunit E isoform 1, isoform CRA_a OS=Rattus norvegicus GN=Atp6v1e1 PE=1 SV=1	26198.1	7903.41	52890.3	6062.79
	P50408|VATF_RAT	0.00991757	1.74256	Males	Females	V-type proton ATPase subunit F OS=Rattus norvegicus GN=Atp6v1f PE=1 SV=1	41260.7	9909.54	71899.3	10826.6
	S5RZM8|S5RZM8_RAT	0.0434639	1.29277	Males	Females	Cytochrome c oxidase subunit 2 OS=Rattus norvegicus GN=COX2 PE=3 SV=1	169578	35480.6	219226	28482.2
	P11240|COX5A_RAT	0.00435754	1.4728	Males	Females	Cytochrome c oxidase subunit 5A, mitochondrial OS=Rattus norvegicus GN=Cox5a PE=1 SV=1	355115	43145.9	523013	56997.8
	F1LTG5|F1LTG5_RAT	0.0125647	1.79034	Males	Females	Uncharacterized protein OS=Rattus norvegicus PE=4 SV=2	148903	30935.6	266588	75198.4
	Q66HF1|NDUS1_RAT	0.0146165	1.47967	Males	Females	NADH-ubiquinone oxidoreductase 75 kDa subunit, mitochondrial OS=Rattus norvegicus GN=Ndufs1 PE=1 SV=1	71354.6	16319.6	105581	13162.5
	Q641Y2|NDUS2_RAT	0.0191851	1.39092	Males	Females	NADH dehydrogenase [ubiquinone] iron-sulfur protein 2, mitochondrial OS=Rattus norvegicus GN=Ndufs2 PE=1 SV=1	30468.8	6517.58	42379.8	5357.02
	D3ZG43|D3ZG43_RAT	0.00514941	1.26969	Males	Females	NADH dehydrogenase (Ubiquinone) Fe-S protein 3 (Predicted), isoform CRA_c OS=Rattus norvegicus GN=Ndufs3 PE=1 SV=1	20496	1425.89	26023.5	2126.05
	B0BNE6|B0BNE6_RAT	0.0138956	1.41019	Males	Females	NADH dehydrogenase (Ubiquinone) Fe-S protein 8 (Predicted), isoform CRA_a OS=Rattus norvegicus GN=Ndufs8 PE=1 SV=1	7158.29	1351.23	10094.6	872.756
	Q5XIH3|Q5XIH3_RAT	0.011216	1.38444	Males	Females	NADH dehydrogenase (Ubiquinone) flavoprotein 1 OS=Rattus norvegicus GN=Ndufv1 PE=1 SV=1	104525	12333.2	144709	21572.5
	Q561S0|NDUAA_RAT	0.00274936	1.41344	Males	Females	NADH dehydrogenase [ubiquinone] 1 alpha subcomplex subunit 10, mitochondrial OS=Rattus norvegicus GN=Ndufa10 PE=1 SV=1	54160.8	3426.84	76553	5160.4
	D3ZF13|D3ZF13_RAT	0.0305779	1.23971	Males	Females	Acyl carrier protein OS=Rattus norvegicus GN=Ndufab1 PE=1 SV=1	61717.2	7808.92	76511.6	9529.42
	B2RYS8|B2RYS8_RAT	0.01358	1.43784	Males	Females	NADH dehydrogenase [ubiquinone] 1 beta subcomplex subunit 8, mitochondrial OS=Rattus norvegicus GN=Ndufb8 PE=1 SV=1	50393.6	9773.38	72457.9	9984.21
Mitochondrial carriers	O89035|O89035_RAT;O89035|O89035_RAT	0.0279528	1.59564	Females	Males	Mitochondrial dicarboxylate carrier OS=Rattus norvegicus GN=Slc25a10 PE=1 SV=1	20695.1	6369.01	12969.7	2594.83
	P32089|TXTP_RAT	0.031542	1.54506	Females	Males	Tricarboxylate transport protein, mitochondrial OS=Rattus norvegicus GN=Slc25a1 PE=1 SV=1	23735.3	7673.84	15362.1	2278.17
	P97521|MCAT_RAT	0.00449966	1.65623	Females	Males	Mitochondrial carnitine/acylcarnitine carrier protein OS=Rattus norvegicus GN=Slc25a20 PE=1 SV=1	62833	4458	37937.3	7974.1
	F1LX07|F1LX07_RAT;F1LX07|F1LX07_RAT	0.017595	1.59341	Males	Females	Protein Slc25a12 OS=Rattus norvegicus GN=Slc25a12 PE=1 SV=3	254012	67901.6	404744	64771.5
	P16036|MPCP_RAT	0.0055778	1.45522	Males	Females	Phosphate carrier protein, mitochondrial OS=Rattus norvegicus GN=Slc25a3 PE=1 SV=1	10173.3	1657.23	14804.5	1065.29
	P97700|M2OM_RAT;G3V6H5|G3V6H5_RAT	0.00449966	1.93822	Males	Females	Mitochondrial 2-oxoglutarate/malate carrier protein OS=Rattus norvegicus GN=Slc25a11 PE=1 SV=3	15651.5	3745.68	30336.2	3775.74
Creatine kinase	P25809|KCRU_RAT;Q5BJT9|Q5BJT9_RAT	0.0086678	2.52364	Males	Females	Creatine kinase U-type, mitochondrial OS=Rattus norvegicus GN=Ckmt1 PE=1 SV=1	28618.3	10810.6	72222.3	21939.9
	P07335|KCRB_RAT	0.0059359	1.41157	Females	Males	Creatine kinase B-type OS=Rattus norvegicus GN=Ckb PE=1 SV=2	3.8693e+07	3.81601e+06	2.74113e+07	3.78829e+06

## Sheet: Lipid metabolism
Pathway	Accession ID	q.value	Max fold change	Highest mean condition	Lowest mean condition	Description		Mean (males)	Std Deviation (males)	Mean (females)	Std Deviation (females)
Fatty acid biosynthesis	P33124|ACSL6_RAT	0.00324271	1.34892	Females	Males	Long-chain-fatty-acid--CoA ligase 6 OS=Rattus norvegicus GN=Acsl6 PE=1 SV=1		114736	5835.4	85057.5	8308.44
	Q924N5|ACBG1_RAT	0.00588293	1.59282	Females	Males	Long-chain-fatty-acid--CoA ligase ACSBG1 OS=Rattus norvegicus GN=Acsbg1 PE=1 SV=1		1.57323e+06	211638	987700	191863
	Q499N5|ACSF2_RAT	0.00563703	1.53141	Females	Males	Acyl-CoA synthetase family member 2, mitochondrial OS=Rattus norvegicus GN=Acsf2 PE=2 SV=1		90499.4	6487.43	59095.5	12448.6
	D3ZZN3|D3ZZN3_RAT	0.00879833	1.60733	Females	Males	Acetyl-coenzyme A synthetase OS=Rattus norvegicus GN=Acss1 PE=3 SV=1		45073.5	8323.64	28042.5	5987.27
	P12785|FAS_RAT	0.00315766	1.2998	Males	Females	Fatty acid synthase OS=Rattus norvegicus GN=Fasn PE=1 SV=3		378400	23927.9	491845	32626.3
Fatty acid elongation	Q9WVK7|HCDH_RAT	0.0138488	1.60916	Females	Males	Hydroxyacyl-coenzyme A dehydrogenase, mitochondrial OS=Rattus norvegicus GN=Hadh PE=2 SV=1		79506.9	18453.3	49408.8	9862.08
	Q6IMX8|Q6IMX8_RAT	0.0110893	1.4233	Females	Males	Acyl-CoA thioesterase 2 OS=Rattus norvegicus GN=Acot2 PE=1 SV=1		14999.3	2638.54	10538.4	1177.27
	P45479|PPT1_RAT	0.0093334	1.3094	Females	Males	Palmitoyl-protein thioesterase 1 OS=Rattus norvegicus GN=Ppt1 PE=1 SV=1		165068	12056.8	126064	16906.9
	A0A0G2K642|A0A0G2K642_RAT	0.00779605	1.8553	Females	Males	3-ketoacyl-CoA thiolase, mitochondrial OS=Rattus norvegicus GN=Acaa2 PE=1 SV=1		516285	90204.1	278276	75430.5
	Q60587|ECHB_RAT	0.00340556	1.41508	Females	Males	Trifunctional enzyme subunit beta, mitochondrial OS=Rattus norvegicus GN=Hadhb PE=1 SV=1		569831	32152.9	402685	45280.8
	P14604|ECHM_RAT	0.00914369	1.42374	Females	Males	Enoyl-CoA hydratase, mitochondrial OS=Rattus norvegicus GN=Echs1 PE=1 SV=1		59047.4	11062.5	41473.3	3087.64
	Q64428|ECHA_RAT	0.00455823	1.45022	Females	Males	Trifunctional enzyme subunit alpha, mitochondrial OS=Rattus norvegicus GN=Hadha PE=1 SV=2		1.33834e+06	160188	922851	99939.8
	D4ABI7|D4ABI7_RAT	0.0195689	1.41969	Females	Males	Protein Hacd3 OS=Rattus norvegicus GN=Hacd3 PE=1 SV=2		16584.1	2874.14	11681.5	2205.56
	F8WG67|F8WG67_RAT	0.0368483	1.76411	Males	Females	Acyl-CoA thioesterase 7, isoform CRA_a OS=Rattus norvegicus GN=Acot7 PE=1 SV=2		51018.2	20690.5	90001.5	21675.9
	Q5U2X8|Q5U2X8_RAT	0.0121325	1.37581	Males	Females	Acyl-CoA thioesterase 9 OS=Rattus norvegicus GN=Acot9 PE=1 SV=1		11677.2	1656.78	16065.7	1972.88
Fatty acid oxidation	P97849|S27A1_RAT	0.00362016	1.42959	Females	Males	Long-chain fatty acid transport protein 1 OS=Rattus norvegicus GN=Slc27a1 PE=2 SV=1		63456.9	6560.2	44388.3	3768.41
	Q9WVK7|HCDH_RAT	0.0138488	1.60916	Females	Males	Hydroxyacyl-coenzyme A dehydrogenase, mitochondrial OS=Rattus norvegicus GN=Hadh PE=2 SV=1		79506.9	18453.3	49408.8	9862.08
	P12711|ADHX_RAT, Q7TQ90|Q7TQ90_RAT	0.00435754	1.17997	Females	Males	Alcohol dehydrogenase class-3 OS=Rattus norvegicus GN=Adh5 PE=1 SV=2		98716.4	4634.85	83660.1	4219.73
	P30839|AL3A2_RAT, P11884|ALDH2_RAT	0.00274936	1.62025	Females	Males	Fatty aldehyde dehydrogenase OS=Rattus norvegicus GN=Aldh3a2 PE=1 SV=1		180775	13887.9	111573	12436.4
	Q9JLJ3|AL9A1_RAT, A0A0G2JSI1|A0A0G2JSI1_RAT	0.00623279	1.38192	Females	Males	4-trimethylaminobutyraldehyde dehydrogenase OS=Rattus norvegicus GN=Aldh9a1 PE=1 SV=1		258916	36113.5	187360	14256.2
	F1LQC1|F1LQC1_RAT	0.0110012	1.61712	Females	Males	Acyl-coenzyme A oxidase OS=Rattus norvegicus GN=Acox1 PE=1 SV=3		214389	49376.5	132574	23282.7
	P15651|ACADS_RAT	0.00346202	1.49988	Females	Males	Short-chain specific acyl-CoA dehydrogenase, mitochondrial OS=Rattus norvegicus GN=Acads PE=1 SV=2		73070.6	6965.36	48717.5	5446.79
	P15650|ACADL_RAT	0.00371472	1.52075	Females	Males	Long-chain specific acyl-CoA dehydrogenase, mitochondrial OS=Rattus norvegicus GN=Acadl PE=1 SV=1		911812	119669	599583	59482.1
	P33124|ACSL6_RAT	0.00324271	1.34892	Females	Males	Long-chain-fatty-acid--CoA ligase 6 OS=Rattus norvegicus GN=Acsl6 PE=1 SV=1		114736	5835.4	85057.5	8308.44
	A0A0G2K642|A0A0G2K642_RAT	0.00779605	1.8553	Females	Males	3-ketoacyl-CoA thiolase, mitochondrial OS=Rattus norvegicus GN=Acaa2 PE=1 SV=1		516285	90204.1	278276	75430.5
	Q60587|ECHB_RAT	0.00340556	1.41508	Females	Males	Trifunctional enzyme subunit beta, mitochondrial OS=Rattus norvegicus GN=Hadhb PE=1 SV=1		569831	32152.9	402685	45280.8
	P14604|ECHM_RAT	0.00914369	1.42374	Females	Males	Enoyl-CoA hydratase, mitochondrial OS=Rattus norvegicus GN=Echs1 PE=1 SV=1		59047.4	11062.5	41473.3	3087.64
	F1LPD6|F1LPD6_RAT, P21775|THIKA_RAT	0.00386967	1.53194	Females	Males	3-ketoacyl-CoA thiolase B, peroxisomal OS=Rattus norvegicus GN=Acaa1b PE=1 SV=2		95574.1	11645.4	62387.5	7625.97
	Q64428|ECHA_RAT	0.00455823	1.45022	Females	Males	Trifunctional enzyme subunit alpha, mitochondrial OS=Rattus norvegicus GN=Hadha PE=1 SV=2		1.33834e+06	160188	922851	99939.8
	P32198|CPT1A_RAT	0.0101334	1.75629	Females	Males	Carnitine O-palmitoyltransferase 1, liver isoform OS=Rattus norvegicus GN=Cpt1a PE=1 SV=2		213319	58000.6	121460	21992.4
	P18886|CPT2_RAT	0.00604969	1.74202	Females	Males	Carnitine O-palmitoyltransferase 2, mitochondrial OS=Rattus norvegicus GN=Cpt2 PE=1 SV=1		134582	26437.3	77256.1	15237
	Q5M9H2|Q5M9H2_RAT	0.00435754	1.52305	Females	Males	Acyl-Coenzyme A dehydrogenase, very long chain OS=Rattus norvegicus GN=Acadvl PE=1 SV=1		592836	91843.4	389242	34139.5
	P23965|ECI1_RAT	0.0178968	1.33314	Females	Males	Enoyl-CoA delta isomerase 1, mitochondrial OS=Rattus norvegicus GN=Eci1 PE=1 SV=1		71307.3	10065.1	53488.4	7459.78
	Q5XIC0|ECI2_RAT	0.00436236	1.49434	Females	Males	Enoyl-CoA delta isomerase 2, mitochondrial OS=Rattus norvegicus GN=Eci2 PE=1 SV=1		65361.7	7210.91	43739.4	5538.31
	Q64057|AL7A1_RAT	0.00278128	1.43572	Females	Males	Alpha-aminoadipic semialdehyde dehydrogenase OS=Rattus norvegicus GN=Aldh7a1 PE=1 SV=2		742057	45250.5	516853	54454.3
	Q924N5|ACBG1_RAT	0.00588293	1.59282	Females	Males	Long-chain-fatty-acid--CoA ligase ACSBG1 OS=Rattus norvegicus GN=Acsbg1 PE=1 SV=1		1.57323e+06	211638	987700	191863
	F6QBA3|F6QBA3_RAT;F6QBA3|F6QBA3_RAT	0.031842	3.01743	Females	Males	Perilipin OS=Rattus norvegicus GN=Plin2 PE=1 SV=1		15204.6	8918.73	5038.91	2493.33
	P17764|THIL_RAT	0.00965263	1.48121	Males	Females	Acetyl-CoA acetyltransferase, mitochondrial OS=Rattus norvegicus GN=Acat1 PE=1 SV=1		61845.1	13256	91605.4	4378.02
Synthesis and degradation of ketone bodies	D4A1J4|BDH2_RAT	0.0145918	1.73515	Females	Males	3-hydroxybutyrate dehydrogenase type 2 OS=Rattus norvegicus GN=Bdh2 PE=3 SV=2		65921.7	17639.3	37991.9	9535.74
	P17764|THIL_RAT	0.00965263	1.48121	Males	Females	Acetyl-CoA acetyltransferase, mitochondrial OS=Rattus norvegicus GN=Acat1 PE=1 SV=1		61845.1	13256	91605.4	4378.02
	B2GV06|SCOT1_RAT	0.0220768	1.36466	Males	Females	Succinyl-CoA:3-ketoacid coenzyme A transferase 1, mitochondrial OS=Rattus norvegicus GN=Oxct1 PE=1 SV=1		139628	25694.4	190544	25239.9
Glycerolipid metabolism	P07943|ALDR_RAT	0.00736114	1.46623	Females	Males	Aldose reductase OS=Rattus norvegicus GN=Akr1b1 PE=1 SV=3		514755	77638.8	351073	43813.3
	P30839|AL3A2_RAT, P11884|ALDH2_RAT	0.00274936	1.62025	Females	Males	Fatty aldehyde dehydrogenase OS=Rattus norvegicus GN=Aldh3a2 PE=1 SV=1		180775	13887.9	111573	12436.4
	Q9JLJ3|AL9A1_RAT, A0A0G2JSI1|A0A0G2JSI1_RAT	0.00623279	1.38192	Females	Males	4-trimethylaminobutyraldehyde dehydrogenase OS=Rattus norvegicus GN=Aldh9a1 PE=1 SV=1		258916	36113.5	187360	14256.2
	Q4KLZ6|TKFC_RAT	0.00278128	1.50012	Females	Males	Triokinase/FMN cyclase OS=Rattus norvegicus GN=Tkfc PE=1 SV=1		67143.7	6950.8	44758.7	2770.5
	Q6P766|Q6P766_RAT, Q6IMX4|Q6IMX4_RAT	0.00843643	1.58372	Females	Males	Lipid phosphate phosphohydrolase 1 OS=Rattus norvegicus GN=Plpp1 PE=2 SV=1		65262.5	13646.4	41208.5	4866.36
	D3ZJF9|D3ZJF9_RAT	0.0100228	1.34995	Females	Males	Protein Gla OS=Rattus norvegicus GN=Gla PE=1 SV=2		32731.7	2502.49	24246.5	3726.54
	Q3T1J2|MBOA2_RAT	0.00362016	1.59812	Females	Males	Membrane-bound O-acyltransferase domain-containing protein 2 OS=Rattus norvegicus GN=Mboat2 PE=2 SV=2		16863.4	2248.94	10552	1280.85
	B0BNL8|B0BNL8_RAT, Q924S1|PLCD_RAT	0.00650394	1.47646	Females	Males	Agpat3 protein (Fragment) OS=Rattus norvegicus GN=Agpat3 PE=2 SV=1		93892.7	16785.9	63593.3	5934
	Q64057|AL7A1_RAT	0.00278128	1.43572	Females	Males	Alpha-aminoadipic semialdehyde dehydrogenase OS=Rattus norvegicus GN=Aldh7a1 PE=1 SV=2		742057	45250.5	516853	54454.3
	D3Z9L0|D3Z9L0_RAT	0.0207222	1.36821	Males	Females	Protein Agk OS=Rattus norvegicus GN=Agk PE=1 SV=2		18307.5	3373.86	25048.4	3718.22
Glycerophospholipid metabolism	O35077|GPDA_RAT	0.0281538	1.72399	Females	Males	Glycerol-3-phosphate dehydrogenase [NAD(+)], cytoplasmic OS=Rattus norvegicus GN=Gpd1 PE=1 SV=4		125879	22131.7	73016	34484
	Q6P766|Q6P766_RAT, Q6IMX4|Q6IMX4_RAT	0.00843643	1.58372	Females	Males	Lipid phosphate phosphohydrolase 1 OS=Rattus norvegicus GN=Plpp1 PE=2 SV=1		65262.5	13646.4	41208.5	4866.36
	Q5FVN0|MBOA5_RAT	0.00278128	1.52288	Females	Males	Lysophospholipid acyltransferase 5 OS=Rattus norvegicus GN=Lpcat3 PE=2 SV=1		54087.4	5402.77	35516.5	2871.27
	Q3T1J2|MBOA2_RAT	0.00362016	1.59812	Females	Males	Membrane-bound O-acyltransferase domain-containing protein 2 OS=Rattus norvegicus GN=Mboat2 PE=2 SV=2		16863.4	2248.94	10552	1280.85
	B0BNL8|B0BNL8_RAT, Q924S1|PLCD_RAT	0.00650394	1.47646	Females	Males	Agpat3 protein (Fragment) OS=Rattus norvegicus GN=Agpat3 PE=2 SV=1		93892.7	16785.9	63593.3	5934
	P55051|FABP7_RAT	0.00719954	1.49673	Females	Males	Fatty acid-binding protein, brain OS=Rattus norvegicus GN=Fabp7 PE=1 SV=2		1.37589e+07	1.41086e+06	9.19266e+06	1.82757e+06
	Q5FVH2|PLD3_RAT	0.0207493	1.59389	Males	Females	Phospholipase D3 OS=Rattus norvegicus GN=Pld3 PE=2 SV=1		30498.4	7630.69	48611.1	10523
	Q7TMB7|PLPR4_RAT	0.0134669	2.2479	Males	Females	Phospholipid phosphatase-related protein type 4 OS=Rattus norvegicus GN=Plppr4 PE=1 SV=1		37152.4	19156.3	83514.8	16173.9
Arachidonic acid metabolism	P47727|CBR1_RAT	0.0051233	1.26646	Females	Males	Carbonyl reductase [NADPH] 1 OS=Rattus norvegicus GN=Cbr1 PE=1 SV=2		156222	9312.1	123354	10922.8
	B2GV72|B2GV72_RAT	0.00398727	1.49447	Females	Males	Carbonyl reductase 3 OS=Rattus norvegicus GN=Cbr3 PE=1 SV=1		17769.6	2185.06	11890.2	1231.54
	Q6PDW8|Q6PDW8_RAT	0.0116122	1.53513	Females	Males	Glutathione peroxidase OS=Rattus norvegicus GN=Gpx1 PE=2 SV=1		194002	26063.1	126375	28152
	Q499P2|Q499P2_RAT	0.00278128	1.44019	Females	Males	Leukotriene A(4) hydrolase OS=Rattus norvegicus GN=Lta4h PE=1 SV=1		367399	27087.2	255105	24606.8
	P49430|THAS_RAT	0.0132441	1.69398	Females	Males	Thromboxane-A synthase OS=Rattus norvegicus GN=Tbxas1 PE=2 SV=1		6568.42	896.347	3877.5	1192.58
	Q5RKK3|Q5RKK3_RAT	0.00886811	2.22691	Females	Males	Bifunctional epoxide hydrolase 2 OS=Rattus norvegicus GN=Ephx2 PE=1 SV=1		11351.6	3474.47	5097.46	2103.41
	D4ADS4|D4ADS4_RAT;D4ADS4|D4ADS4_RAT	0.0262123	2.25764	Males	Females	Protein Mgst3 OS=Rattus norvegicus GN=Mgst3 PE=1 SV=1		151820	84208.4	342755	102823
Phospholipid-binding proteins	P07150|ANXA1_RAT	0.0157915	2.1383	Females	Males	Annexin A1 OS=Rattus norvegicus GN=Anxa1 PE=1 SV=2		3.89814e+06	1.20064e+06	1.82301e+06	696244
	Q07936|ANXA2_RAT	0.0297569	2.03612	Females	Males	Annexin A2 OS=Rattus norvegicus GN=Anxa2 PE=1 SV=2		562924	234141	276469	82184.9
	P14669|ANXA3_RAT	0.0101276	1.7192	Females	Males	Annexin OS=Rattus norvegicus GN=Anxa3 PE=1 SV=3		1.26439e+06	278786	735444	149685
	Q5U362|Q5U362_RAT	0.00572795	1.7292	Females	Males	Annexin OS=Rattus norvegicus GN=Anxa4 PE=1 SV=1		102180	12978.4	59091.1	13042.1
	Q66HH8|Q66HH8_RAT	0.0142045	1.66157	Females	Males	Annexin OS=Rattus norvegicus GN=Anxa5 PE=1 SV=1		421338	70230.2	253579	70418.5
	Q6IMZ3|Q6IMZ3_RAT	0.00449966	1.47698	Females	Males	Annexin OS=Rattus norvegicus GN=Anxa6 PE=1 SV=1		888087	97685.8	601288	77713.2
	Q8VIN2|Q8VIN2_RAT	0.0145975	1.36148	Females	Males	Annexin OS=Rattus norvegicus GN=Anxa7 PE=2 SV=1		117914	16473.5	86607.3	12426.7
	O70371|O70371_RAT	0.0190706	1.6424	Females	Males	Annexin (Fragment) OS=Rattus norvegicus PE=2 SV=1		424277	102482	258329	66722.3
