# Supplementary material for: In-depth quantitative proteomic characterization of organotypic hippocampal slice culture reveals sex-specific differences in biochemical pathways
Source: Sci Rep. 2021 Jan 28;11:2560. doi: 10.1038/s41598-021-82016-7 (PMC7844295; doi:10.1038/s41598-021-82016-7)
Supplement: Supplementary file 2 — Supplementary Dataset 2. [file 41598_2021_82016_MOESM2_ESM.xlsx]

## Sheet: Transport and catabolism
In-depth quantitative proteomic characterization of organotypic hippocampal slice culture reveals sex-specific differences in biochemical pathways
S.N. Weisa*, J.M.F. Souzaa, J.B. Hoppeb, M. Firminoa, M. Auerc, N.N. Ataiic, L.A. da Silvad, M.M. Gaelzere, C.P. Kleinb, A.R. Móla, C.M.R de Limaa, D.O. Souzab, C.G. Salbegob, C.A.O. Ricarta, W. Fontesa, M.V. de Sousaa
aLaboratory of Protein Chemistry and Biochemistry, Department of Cell Biology, Institute of Biology, University of Brasilia, Brazil; bDepartment of Biochemistry, Federal University of Rio Grande do Sul, Brazil; cMolecular Biophysics and Integrated Bioimaging Division, Lawrence Berkeley National Laboratory, CA, USA; dLaboratory of Electron Microscopy, Department of Cell Biology, Institute of Biolo…
Pathway	Accession ID	q.value	Max fold change	Highest mean condition	Lowest mean condition	Description	Mean (males)	Std Deviation (males)	Mean (females)	Std Deviation (females)
Endocytosis	A0A0A0MY48|A0A0A0MY48_RAT, P21575|DYN1_RAT	0.00433565	1.41361	Females	Males	Dynamin-2 OS=Rattus norvegicus GN=Dnm2 PE=1 SV=1	58011.5	4816.06	41037.8	5013.76
	P14659|HSP72_RAT, M0RCB1|M0RCB1_RAT, P55063|HS71L_RAT	0.00604969	1.56886	Females	Males	Heat shock-related 70 kDa protein 2 OS=Rattus norvegicus GN=Hspa2 PE=1 SV=2	633302	96457.6	403670	62126
	Q8CFN2|CDC42_RAT	0.0137132	1.38343	Females	Males	Cell division control protein 42 homolog OS=Rattus norvegicus GN=Cdc42 PE=1 SV=2	32689.2	5549.31	23629.1	2705.59
	P29066|ARRB1_RAT	0.00739326	1.35053	Females	Males	Beta-arrestin-1 OS=Rattus norvegicus GN=Arrb1 PE=1 SV=1	90194	7813.38	66784.4	9300.76
	Q6GQP4|RAB31_RAT	0.0110893	1.42333	Females	Males	Ras-related protein Rab-31 OS=Rattus norvegicus GN=Rab31 PE=1 SV=2	37905.4	6710.01	26631.5	3133.48
	B2GUZ5|CAZA1_RAT, Q3T1K5|CAZA2_RAT	0.00312462	1.27203	Females	Males	F-actin-capping protein subunit alpha-1 OS=Rattus norvegicus GN=Capza1 PE=1 SV=1	260686	14018.7	204937	12670.8
	Q2PQA9|KINH_RAT, G3V6L4|G3V6L4_RAT	0.00556894	1.3012	Females	Males	Kinesin-1 heavy chain OS=Rattus norvegicus GN=Kif5b PE=1 SV=1	172450	14479.5	132531	12291.7
	Q6AYE2|SHLB1_RAT	0.00980493	1.55619	Females	Males	Endophilin-B1 OS=Rattus norvegicus GN=Sh3glb1 PE=2 SV=1	45156.6	8628.46	29017.4	4976.42
	Q4KLL7|Q4KLL7_RAT	0.00779605	1.57395	Females	Males	Protein Vps4b OS=Rattus norvegicus GN=Vps4b PE=1 SV=1	5825.1	800.307	3700.94	727.905
	Q4V8H8|EHD2_RAT	0.037467	2.53173	Females	Males	EH domain-containing protein 2 OS=Rattus norvegicus GN=Ehd2 PE=1 SV=1	1743.45	1119.45	688.638	348.259
	Q8R3Z7|Q8R3Z7_RAT	0.0101661	1.60345	Females	Males	EH-domain containing 4 OS=Rattus norvegicus GN=Ehd4 PE=1 SV=1	23774.2	3869.3	14826.9	2970.08
	A0A0G2K808|A0A0G2K808_RAT	0.00476318	1.52001	Females	Males	Protein Asap2 OS=Rattus norvegicus GN=Asap2 PE=1 SV=1	76742.8	11254.2	50488.2	6249.76
	B2RYP4|B2RYP4_RAT	0.00505228	1.34285	Females	Males	Protein Snx2 OS=Rattus norvegicus GN=Snx2 PE=1 SV=1	71756.5	4840.09	53436	5907.18
	B5DEY8|B5DEY8_RAT, B1H267|SNX5_RAT	0.00546539	1.2305	Females	Males	Protein Snx6 OS=Rattus norvegicus GN=Snx6 PE=1 SV=1	28773.1	2244.55	23383.1	1275.65
	F1LPG9|F1LPG9_RAT	0.0110893	1.32773	Females	Males	Protein Fam21c OS=Rattus norvegicus GN=Fam21c PE=1 SV=2	12722.4	1478.63	9582.04	1174.17
	D4A7I6|D4A7I6_RAT	0.00855673	1.52397	Females	Males	Protein RGD1309995 OS=Rattus norvegicus GN=RGD1309995 PE=1 SV=1	6278.15	948.533	4119.59	778.352
	P08081|CLCA_RAT	0.0147895	1.58999	Males	Females	Clathrin light chain A OS=Rattus norvegicus GN=Clta PE=1 SV=1	19586	4917.37	31141.5	4696.66
	P11442|CLH1_RAT	0.0066863	1.29848	Males	Females	Clathrin heavy chain 1 OS=Rattus norvegicus GN=Cltc PE=1 SV=3	1.36617e+06	143944	1.77395e+06	127804
	Q9Z272|GIT1_RAT	0.0178539	1.40666	Males	Females	ARF GTPase-activating protein GIT1 OS=Rattus norvegicus GN=Git1 PE=1 SV=1	45505.8	8071.05	64011.1	9289.31
	D3ZXP7|D3ZXP7_RAT, O88656|ARC1B_RAT	0.00351083	1.8901	Males	Females	Actin-related protein 2/3 complex subunit 1A (Fragment) OS=Rattus norvegicus GN=Arpc1a PE=1 SV=3	109386	23430	206752	24238.7
	G3V679|G3V679_RAT	0.00695333	1.44306	Males	Females	Transferrin receptor protein 1 OS=Rattus norvegicus GN=Tfrc PE=1 SV=1	75137.1	12079	108428	10376.3
	P05714|RAB4A_RAT	0.00455823	1.8847	Males	Females	Ras-related protein Rab-4A OS=Rattus norvegicus GN=Rab4a PE=1 SV=3	2555.85	412.193	4817	972.607
	P84083|ARF5_RAT	0.0190706	1.33526	Males	Females	ADP-ribosylation factor 5 OS=Rattus norvegicus GN=Arf5 PE=1 SV=2	518023	99466.8	691693	64204.6
	A0A0G2K0B4|A0A0G2K0B4_RAT	0.0163598	1.60392	Males	Females	E3 ubiquitin-protein ligase NEDD4 OS=Rattus norvegicus GN=Nedd4 PE=1 SV=1	52673.7	10057.8	84484.2	20455.2
	P18484|AP2A2_RAT, A0A0G2K943|A0A0G2K943_RAT	0.0164681	1.44566	Males	Females	AP-2 complex subunit alpha-2 OS=Rattus norvegicus GN=Ap2a2 PE=1 SV=3	57748.3	12629.8	83484.7	9098.21
	P62944|AP2B1_RAT	0.0106909	1.35124	Males	Females	AP-2 complex subunit beta OS=Rattus norvegicus GN=Ap2b1 PE=1 SV=1	581944	85832.8	786348	72133.7
	P84092|AP2M1_RAT	0.0480774	1.27383	Males	Females	AP-2 complex subunit mu OS=Rattus norvegicus GN=Ap2m1 PE=1 SV=1	33304.6	6978.85	42424.5	4878.35
	A0A0G2QC53|A0A0G2QC53_RAT, A7BFV9|A7BFV9_RAT	0.00335766	1.52798	Males	Females	Epidermal growth factor receptor pathway substrate 15-like 1 OS=Rattus norvegicus GN=Eps15l1 PE=2 SV=1	8552.37	965.18	13067.9	1425.5
	Q8R491|EHD3_RAT	0.0136263	1.26559	Males	Females	EH domain-containing protein 3 OS=Rattus norvegicus GN=Ehd3 PE=1 SV=2	18222.2	1726.43	23061.8	2636.16
	A0A0G2K5Z4|A0A0G2K5Z4_RAT, O08839|BIN1_RAT	0.0253456	1.84494	Males	Females	Protein LOC100910792 OS=Rattus norvegicus GN=LOC100910792 PE=1 SV=1	171620	71441.3	316628	60432.7
	A0A0G2JUY1|A0A0G2JUY1_RAT	0.00674631	2.01559	Males	Females	Protein Nedd4l OS=Rattus norvegicus GN=Nedd4l PE=1 SV=1	6570.84	1536.55	13244.1	3188.69
	Q8CGU4|AGAP2_RAT	0.0191977	1.94616	Males	Females	Arf-GAP with GTPase, ANK repeat and PH domain-containing protein 2 OS=Rattus norvegicus GN=Agap2 PE=1 SV=1	36298.3	16652.5	70642.3	13943.2
	D4A7V1|D4A7V1_RAT	0.0197526	1.45337	Males	Females	Endophilin-B2 OS=Rattus norvegicus GN=Sh3glb2 PE=1 SV=3	22545.4	5518.93	32766.9	4324.72
	O35179|SH3G2_RAT	0.0294244	1.64268	Males	Females	Endophilin-A1 OS=Rattus norvegicus GN=Sh3gl2 PE=1 SV=2	41937.7	14795.1	68890.2	13975.5
	A0A0H2UHC0|A0A0H2UHC0_RAT;A0A0H2UHC0|A0A0H2UHC0_RAT;F1LQX4-3|RHG44_RAT	0.0127498	2.19716	Males	Females	Rho GTPase-activating protein 44 OS=Rattus norvegicus GN=Arhgap44 PE=1 SV=1	3152.48	1228.85	6926.49	1999.42
	F1LRK0|F1LRK0_RAT;F1LRK0|F1LRK0_RAT	0.00649224	2.14339	Males	Females	Clathrin coat assembly protein AP180 OS=Rattus norvegicus GN=Snap91 PE=1 SV=3	88742	27080.2	190209	31516
	F1M0Z1|TRIO_RAT	0.0150783	2.31507	Males	Females	Triple functional domain protein OS=Rattus norvegicus GN=Trio PE=1 SV=4	1176.61	504.467	2723.92	954.404
Phagosome	Q2I6B0|Q2I6B0_RAT, Q2I6B2|Q2I6B2_RAT	0.00394464	1.9499	Females	Males	V-type proton ATPase subunit a OS=Rattus norvegicus GN=Tcirg1 PE=2 SV=1	9344.51	1912.09	4792.29	810.249
	A1Z0K8|A1Z0K8_RAT	0.0194587	1.64523	Females	Males	Beta-actin (Fragment) OS=Rattus norvegicus PE=2 SV=1	918110	286352	558045	50833.3
	A0A0G2JSK5|A0A0G2JSK5_RAT	0.0127013	1.60432	Females	Males	Integrin beta OS=Rattus norvegicus GN=Itgb1 PE=1 SV=1	191239	45900.3	119202	19958.3
	B2RYB8|B2RYB8_RAT	0.0241988	1.76312	Females	Males	Integrin beta OS=Rattus norvegicus GN=Itgb2 PE=1 SV=1	14788.1	2439.18	8387.45	3351.22
	F1LZX9|F1LZX9_RAT	0.00278128	1.4879	Females	Males	Protein Itgav OS=Rattus norvegicus GN=Itgav PE=1 SV=3	12482.3	1167.51	8389.23	648.035
	P35565|CALX_RAT	0.00278128	1.33211	Females	Males	Calnexin OS=Rattus norvegicus GN=Canx PE=1 SV=1	1.63464e+06	92757.7	1.2271e+06	74249.3
	P18418|CALR_RAT	0.00507085	1.35227	Females	Males	Calreticulin OS=Rattus norvegicus GN=Calr PE=1 SV=1	2.17636e+06	280936	1.60941e+06	77844.1
	Q4KM74|SC22B_RAT	0.00230331	1.25271	Females	Males	Vesicle-trafficking protein SEC22b OS=Rattus norvegicus GN=Sec22b PE=1 SV=3	367535	11612.8	293391	13091.7
	P63025|VAMP3_RAT	0.0203554	1.19841	Females	Males	Vesicle-associated membrane protein 3 OS=Rattus norvegicus GN=Vamp3 PE=1 SV=1	136558	14330.8	113950	8964.45
	E9PTI1|E9PTI1_RAT	0.0142177	1.437	Males	Females	Protein Atp6v1h OS=Rattus norvegicus GN=Atp6v1h PE=1 SV=1	56816.6	13122.7	81645.5	5689.76
	D4A133|D4A133_RAT	0.012337	1.5447	Males	Females	ATPase H+-transporting V1 subunit A OS=Rattus norvegicus GN=Atp6v1a PE=1 SV=1	383675	84476.7	592664	77854.9
	Q5M7T6|Q5M7T6_RAT	0.0182282	1.54666	Males	Females	ATPase, H+ transporting, lysosomal 38kDa, V0 subunit d1 OS=Rattus norvegicus GN=Atp6v0d1 PE=1 SV=1	90120.2	28776.2	139385	16415.7
	P62815|VATB2_RAT	0.00843515	1.53356	Males	Females	V-type proton ATPase subunit B, brain isoform OS=Rattus norvegicus GN=Atp6v1b2 PE=1 SV=1	120398	20148.2	184638	28354.1
	G3V7L8|G3V7L8_RAT	0.00391065	2.01886	Males	Females	ATPase, H+ transporting, V1 subunit E isoform 1, isoform CRA_a OS=Rattus norvegicus GN=Atp6v1e1 PE=1 SV=1	26198.1	7903.41	52890.3	6062.79
	P50408|VATF_RAT	0.00991757	1.74256	Males	Females	V-type proton ATPase subunit F OS=Rattus norvegicus GN=Atp6v1f PE=1 SV=1	41260.7	9909.54	71899.3	10826.6
	G3V679|G3V679_RAT	0.00695333	1.44306	Males	Females	Transferrin receptor protein 1 OS=Rattus norvegicus GN=Tfrc PE=1 SV=1	75137.1	12079	108428	10376.3
	A0A0H2UHM7|A0A0H2UHM7_RAT, Q5XIF6|TBA4A_RAT, P68370|TBA1A_RAT	0.00566653	1.54065	Males	Females	Tubulin alpha chain OS=Rattus norvegicus GN=LOC100909441 PE=3 SV=1	3.79253e+06	610961	5.84298e+06	680732
	P85108|TBB2A_RAT, B4F7C2|B4F7C2_RAT, P69897|TBB5_RAT, Q4QQV0|Q4QQV0_RAT, Q4QRB4|TBB3_RAT	0.00749615	1.50267	Males	Females	Tubulin beta-2A chain OS=Rattus norvegicus GN=Tubb2a PE=1 SV=1	3.70764e+07	6.5152e+06	5.57137e+07	6.14214e+06
	P38650|DYHC1_RAT, F1LRT9|F1LRT9_RAT	0.00274936	1.20896	Males	Females	Cytoplasmic dynein 1 heavy chain 1 OS=Rattus norvegicus GN=Dync1h1 PE=1 SV=1	228836	10896.5	276654	6499.5
	G3V792|G3V792_RAT	0.0179746	2.70207	Males	Females	Cytoplasmic dynein 1 intermediate chain 1 OS=Rattus norvegicus GN=Dync1i1 PE=1 SV=3	16835.9	9685.43	45491.8	11596.7
	Q9QXU8|DC1L1_RAT	0.0125057	1.29184	Males	Females	Cytoplasmic dynein 1 light intermediate chain 1 OS=Rattus norvegicus GN=Dync1li1 PE=1 SV=1	34914.1	4509.87	45103.4	3903.31
	Q4QRB4|TBB3_RAT	0.017595	2.10933	Males	Females	Tubulin beta-3 chain OS=Rattus norvegicus GN=Tubb3 PE=1 SV=1	2.40353e+06	1.03677e+06	5.06984e+06	1.04493e+06
	D4A435|D4A435_RAT;D4A435|D4A435_RAT	0.0167644	2.04902	Males	Females	Protein Icam5 OS=Rattus norvegicus GN=Icam5 PE=4 SV=1	47119.7	20567.6	96549	21178.1
Lysosome	P45479|PPT1_RAT	0.0093334	1.3094	Females	Males	Palmitoyl-protein thioesterase 1 OS=Rattus norvegicus GN=Ppt1 PE=1 SV=1	165068	12056.8	126064	16906.9
	A0A0G2K4H6|A0A0G2K4H6_RAT	0.0157915	1.94535	Females	Males	N-acetylgalactosamine-6-sulfatase OS=Rattus norvegicus GN=Galns PE=1 SV=1	14400.5	2914.37	7402.53	3191.43
	D3ZJF9|D3ZJF9_RAT	0.0100228	1.34995	Females	Males	Protein Gla OS=Rattus norvegicus GN=Gla PE=1 SV=2	32731.7	2502.49	24246.5	3726.54
	P06760|BGLR_RAT	0.00435754	1.59418	Females	Males	Beta-glucuronidase OS=Rattus norvegicus GN=Gusb PE=2 SV=1	10690.6	1997.32	6706.07	301.05
	Q66H12|NAGAB_RAT	0.0499879	1.1016	Females	Males	Alpha-N-acetylgalactosaminidase OS=Rattus norvegicus GN=Naga PE=2 SV=1	463248	28031.4	420523	29940.8
	P80067|CATC_RAT	0.039304	1.55237	Females	Males	Dipeptidyl peptidase 1 OS=Rattus norvegicus GN=Ctsc PE=1 SV=3	67301.3	21798.8	43353.8	8401.13
	Q642E6|Q642E6_RAT	0.00546539	1.63759	Females	Males	Tripeptidyl peptidase I OS=Rattus norvegicus GN=Tpp1 PE=1 SV=1	313829	45182.9	191641	34565.6
	Q6IN22|Q6IN22_RAT	0.0213406	1.41808	Females	Males	Cathepsin B OS=Rattus norvegicus GN=Ctsb PE=1 SV=1	1.49448e+06	254760	1.05388e+06	236578
	A0A0H2UHL6|A0A0H2UHL6_RAT	0.0182771	1.4932	Females	Males	Pro-cathepsin H OS=Rattus norvegicus GN=Ctsh PE=1 SV=1	108818	20717.7	72875.6	14778.2
	Q6P6T6|Q6P6T6_RAT	0.0133622	1.60567	Females	Males	Cathepsin D OS=Rattus norvegicus GN=Ctsd PE=1 SV=1	2.05779e+06	294759	1.28158e+06	350997
	Q2I6B0|Q2I6B0_RAT, Q2I6B2|Q2I6B2_RAT	0.00394464	1.9499	Females	Males	V-type proton ATPase subunit a OS=Rattus norvegicus GN=Tcirg1 PE=2 SV=1	9344.51	1912.09	4792.29	810.249
	Q9R1T3|CATZ_RAT	0.00407069	1.70311	Females	Males	Cathepsin Z OS=Rattus norvegicus GN=Ctsz PE=1 SV=2	177610	24924.4	104286	17838.7
	D3ZUM4|D3ZUM4_RAT	0.00407069	1.74223	Females	Males	Beta-galactosidase OS=Rattus norvegicus GN=Glb1 PE=1 SV=1	67766.5	12557.1	38896.5	5911.25
	Q6P7S1|ASAH1_RAT	0.00804074	1.66119	Females	Males	Acid ceramidase OS=Rattus norvegicus GN=Asah1 PE=2 SV=1	300354	64166	180806	26762.3
	Q6AXR4|HEXB_RAT	0.00896478	1.2399	Females	Males	Beta-hexosaminidase subunit beta OS=Rattus norvegicus GN=Hexb PE=2 SV=1	27942.2	2548.25	22535.9	1637.03
	P27615|SCRB2_RAT	0.00760658	1.32776	Females	Males	Lysosome membrane protein 2 OS=Rattus norvegicus GN=Scarb2 PE=1 SV=2	447199	61464.8	336807	17731.9
	D3ZIF5|D3ZIF5_RAT, D4AE00|D4AE00_RAT	0.0196217	1.56106	Females	Males	Adaptor-related protein complex 3, beta 1 subunit OS=Rattus norvegicus GN=Ap3b1 PE=1 SV=1	11170.6	2392.68	7155.81	1925.86
	B2RYC9|B2RYC9_RAT	0.0196495	1.57736	Males	Females	Glucosylceramidase OS=Rattus norvegicus GN=Gba PE=1 SV=1	10964.2	3209.54	17294.4	2003.56
	E9PTI1|E9PTI1_RAT	0.0142177	1.437	Males	Females	Protein Atp6v1h OS=Rattus norvegicus GN=Atp6v1h PE=1 SV=1	56816.6	13122.7	81645.5	5689.76
	Q5M7T6|Q5M7T6_RAT	0.0182282	1.54666	Males	Females	ATPase, H+ transporting, lysosomal 38kDa, V0 subunit d1 OS=Rattus norvegicus GN=Atp6v0d1 PE=1 SV=1	90120.2	28776.2	139385	16415.7
	P08081|CLCA_RAT	0.0147895	1.58999	Males	Females	Clathrin light chain A OS=Rattus norvegicus GN=Clta PE=1 SV=1	19586	4917.37	31141.5	4696.66
	P11442|CLH1_RAT	0.0066863	1.29848	Males	Females	Clathrin heavy chain 1 OS=Rattus norvegicus GN=Cltc PE=1 SV=3	1.36617e+06	143944	1.77395e+06	127804
	Q6P7A4|Q6P7A4_RAT	0.0189945	1.40153	Males	Females	Prosaposin OS=Rattus norvegicus GN=Psap PE=2 SV=1	71047.4	13058	99575.2	16787.2
	B5DFK6|B5DFK6_RAT	0.0104398	1.35351	Males	Females	Adaptor-related protein complex 3, delta 1 subunit, isoform CRA_b OS=Rattus norvegicus GN=Ap3d1 PE=1 SV=1	52117.9	6131.59	70542	9194.07
	P53678|AP3M2_RAT	0.00851434	1.34761	Males	Females	AP-3 complex subunit mu-2 OS=Rattus norvegicus GN=Ap3m2 PE=2 SV=1	34383.1	5135.94	46335	3613.9
Peroxisome	P56574|IDHP_RAT, P41562|IDHC_RAT	0.00362016	1.46408	Females	Males	Isocitrate dehydrogenase [NADP], mitochondrial OS=Rattus norvegicus GN=Idh2 PE=1 SV=2	568480	51100.7	388284	45417.7
	F1LQC1|F1LQC1_RAT	0.0110012	1.61712	Females	Males	Acyl-coenzyme A oxidase OS=Rattus norvegicus GN=Acox1 PE=1 SV=3	214389	49376.5	132574	23282.7
	P33124|ACSL6_RAT	0.00324271	1.34892	Females	Males	Long-chain-fatty-acid--CoA ligase 6 OS=Rattus norvegicus GN=Acsl6 PE=1 SV=1	114736	5835.4	85057.5	8308.44
	P04762|CATA_RAT	0.0176399	1.49235	Females	Males	Catalase OS=Rattus norvegicus GN=Cat PE=1 SV=3	108830	20679.3	72925.1	15953.8
	F1LPD6|F1LPD6_RAT, P21775|THIKA_RAT	0.00386967	1.53194	Females	Males	3-ketoacyl-CoA thiolase A, peroxisomal OS=Rattus norvegicus GN=Acaa1a PE=1 SV=2	95574.1	11645.4	62387.5	7625.97
	Q5RKK3|Q5RKK3_RAT	0.00886811	2.22691	Females	Males	Bifunctional epoxide hydrolase 2 OS=Rattus norvegicus GN=Ephx2 PE=1 SV=1	11351.6	3474.47	5097.46	2103.41
	P11915|NLTP_RAT	0.0118285	1.46693	Females	Males	Non-specific lipid-transfer protein OS=Rattus norvegicus GN=Scp2 PE=1 SV=3	63216.7	12373.4	43094.4	4605.95
	A0A0G2JSS8|A0A0G2JSS8_RAT	0.0121325	1.34673	Females	Males	Peroxiredoxin 5, isoform CRA_c OS=Rattus norvegicus GN=Prdx5 PE=1 SV=1	73216.5	11480.6	54366.2	4095.67
	P97852|DHB4_RAT	0.00546539	1.5163	Females	Males	Peroxisomal multifunctional enzyme type 2 OS=Rattus norvegicus GN=Hsd17b4 PE=1 SV=3	549196	86129.2	362194	39523.8
	Q62651|ECH1_RAT	0.00546539	1.69749	Females	Males	Delta(3,5)-Delta(2,4)-dienoyl-CoA isomerase, mitochondrial OS=Rattus norvegicus GN=Ech1 PE=1 SV=2	749204	153012	441360	54441.2
	Q5XIC0|ECI2_RAT	0.00436236	1.49434	Females	Males	Enoyl-CoA delta isomerase 2, mitochondrial OS=Rattus norvegicus GN=Eci2 PE=1 SV=1	65361.7	7210.91	43739.4	5538.31
	Q63716|PRDX1_RAT	0.00546539	1.45895	Females	Males	Peroxiredoxin-1 OS=Rattus norvegicus GN=Prdx1 PE=1 SV=1	2.50936e+06	258782	1.71998e+06	238913
	B6DYQ0|B6DYQ0_RAT	0.0103627	1.50881	Females	Males	Glutathione S-transferase kappa OS=Rattus norvegicus GN=Gstk1 PE=1 SV=1	18357.2	3041.55	12166.7	2398.62
	P16970|ABCD3_RAT	0.0104398	1.46666	Females	Males	ATP-binding cassette sub-family D member 3 OS=Rattus norvegicus GN=Abcd3 PE=1 SV=3	151896	30048.8	103566	12298.2
Not categorized	B2RYP4|B2RYP4_RAT;B2RYP4|B2RYP4_RAT	0.00505228	1.34285	Females	Males	Protein Snx2 OS=Rattus norvegicus GN=Snx2 PE=1 SV=1	71756.5	4840.09	53436	5907.18
	B5DEY8|B5DEY8_RAT;B5DEY8|B5DEY8_RAT	0.00546539	1.2305	Females	Males	Protein Snx6 OS=Rattus norvegicus GN=Snx6 PE=1 SV=1	28773.1	2244.55	23383.1	1275.65
	Q2PQA9|KINH_RAT	0.00556894	1.3012	Females	Males	Kinesin-1 heavy chain OS=Rattus norvegicus GN=Kif5b PE=1 SV=1	172450	14479.5	132531	12291.7
	B2GUZ5|CAZA1_RAT	0.00312462	1.27203	Females	Males	F-actin-capping protein subunit alpha-1 OS=Rattus norvegicus GN=Capza1 PE=1 SV=1	260686	14018.7	204937	12670.8
	A0A0G2QC53|A0A0G2QC53_RAT;A0A0G2QC53|A0A0G2QC53_RAT	0.00335766	1.52798	Males	Females	Epidermal growth factor receptor pathway substrate 15-like 1 OS=Rattus norvegicus GN=Eps15l1 PE=2 SV=1	8552.37	965.18	13067.9	1425.5
	P84083|ARF5_RAT	0.0190706	1.33526	Males	Females	ADP-ribosylation factor 5 OS=Rattus norvegicus GN=Arf5 PE=1 SV=2	518023	99466.8	691693	64204.6
	A0A0G2K5Z4|A0A0G2K5Z4_RAT;A0A0G2K5Z4|A0A0G2K5Z4_RAT	0.0253456	1.84494	Males	Females	Protein LOC100910792 OS=Rattus norvegicus GN=LOC100910792 PE=1 SV=1	171620	71441.3	316628	60432.7
