# Supplementary material for: In-depth quantitative proteomic characterization of organotypic hippocampal slice culture reveals sex-specific differences in biochemical pathways
Source: Sci Rep. 2021 Jan 28;11:2560. doi: 10.1038/s41598-021-82016-7 (PMC7844295; doi:10.1038/s41598-021-82016-7)
Supplement: Supplementary file 3 — Supplementary Dataset 3. [file 41598_2021_82016_MOESM3_ESM.xlsx]

## Sheet: Signal transduction
In-depth quantitative proteomic characterization of organotypic hippocampal slice culture reveals sex-specific differences in biochemical pathways
S.N. Weisa*, J.M.F. Souzaa, J.B. Hoppeb, M. Firminoa, M. Auerc, N.N. Ataiic, L.A. da Silvad, M.M. Gaelzere, C.P. Kleinb, A.R. Móla, C.M.R de Limaa, D.O. Souzab, C.G. Salbegob, C.A.O. Ricarta, W. Fontesa, M.V. de Sousaa
aLaboratory of Protein Chemistry and Biochemistry, Department of Cell Biology, Institute of Biology, University of Brasilia, Brazil; bDepartment of Biochemistry, Federal University of Rio Grande do Sul, Brazil; cMolecular Biophysics and Integrated Bioimaging Division, Lawrence Berkeley National Laboratory, CA, USA; dLaboratory of Electron Microscopy, Department of Cell Biology, Institute of Biolo…
Pathway	Accession ID	q.value	Fold change	Highest mean condition	Lowest mean condition	Description	Mean (males)	Std Deviation (males)	Mean (females)	Std Deviation (females)
Two-component system	D3ZJH9|D3ZJH9_RAT	0.00650394	1.34464	Females	Males	Malic enzyme OS=Rattus norvegicus GN=Me2 PE=1 SV=1	321224	15150.5	238892	31977.5
	P09606|GLNA_RAT	0.0167644	1.29877	Females	Males	Glutamine synthetase OS=Rattus norvegicus GN=Glul PE=1 SV=3	5.55959e+06	341723	4.28067e+06	768390
	D3ZFQ8|D3ZFQ8_RAT	0.019547	1.6116	Males	Females	Cytochrome c-1 (Predicted), isoform CRA_c OS=Rattus norvegicus GN=Cyc1 PE=1 SV=3	11086.8	2955.99	17867.5	3423.57
	P17764|THIL_RAT	0.00965263	1.48121	Males	Females	Acetyl-CoA acetyltransferase, mitochondrial OS=Rattus norvegicus GN=Acat1 PE=1 SV=1	61845.1	13256	91605.4	4378.02
Ras signaling pathway	G3V6P8|G3V6P8_RAT	0.00545392	1.84686	Females	Males	Guanine nucleotide-binding protein subunit gamma OS=Rattus norvegicus GN=Gng12 PE=1 SV=1	261967	59288.9	141845	24227.1
	P62836|RAP1A_RAT	0.00298691	1.38266	Females	Males	Ras-related protein Rap-1A OS=Rattus norvegicus GN=Rap1a PE=1 SV=1	448633	49506.6	324471	8891.51
	Q63604|NTRK2_RAT	0.0461573	1.66475	Females	Males	BDNF/NT-3 growth factors receptor OS=Rattus norvegicus GN=Ntrk2 PE=1 SV=1	3604.6	1275.64	2165.25	604.778
	P21708|MK03_RAT, P63086|MK01_RAT	0.00407069	1.41457	Females	Males	Mitogen-activated protein kinase 3 OS=Rattus norvegicus GN=Mapk3 PE=1 SV=5	538091	38288.8	380391	46529.1
	Q8CFN2|CDC42_RAT	0.0137132	1.38343	Females	Males	Cell division control protein 42 homolog OS=Rattus norvegicus GN=Cdc42 PE=1 SV=2	32689.2	5549.31	23629.1	2705.59
	Q64303|PAK2_RAT	0.0133622	1.31401	Females	Males	Serine/threonine-protein kinase PAK 2 OS=Rattus norvegicus GN=Pak2 PE=1 SV=1	46007.7	2890.1	35013.2	5599.73
	Q45QK8|Q45QK8_RAT	0.0146008	1.68019	Females	Males	Guanine nucleotide-binding protein subunit gamma (Fragment) OS=Rattus norvegicus GN=Gng5 PE=2 SV=1	42079.4	5479.92	25044.5	8162.66
	P41499|PTN11_RAT	0.00352383	1.56629	Females	Males	Tyrosine-protein phosphatase non-receptor type 11 OS=Rattus norvegicus GN=Ptpn11 PE=1 SV=4	123649	12428.1	78944.2	10320
	Q62636|RAP1B_RAT	0.00278128	1.20354	Females	Males	Ras-related protein Rap-1b OS=Rattus norvegicus GN=Rap1b PE=1 SV=2	186648	10103.4	155082	2775.76
	D3ZAL7|D3ZAL7_RAT	0.00879833	1.42304	Females	Males	Protein Gab1 OS=Rattus norvegicus GN=Gab1 PE=1 SV=2	12821.8	1088.53	9010.09	1736.88
	Q05759|Q05759_RAT	0.0167644	3.37233	Males	Females	CAMP-dependent protein kinase catalytic subunit (Fragment) OS=Rattus norvegicus GN=Prkacb PE=2 SV=1	4963.79	3829.07	16739.6	4180.84
	Q5BJV1|Q5BJV1_RAT	0.00827041	3.23475	Males	Females	Rasgrf1 protein (Fragment) OS=Rattus norvegicus GN=Rasgrf1 PE=2 SV=1	513.509	257.329	1661.08	477.576
	A0A0U1RRS7|A0A0U1RRS7_RAT	0.0195153	1.33256	Males	Females	Mitogen-activated protein kinase 10 OS=Rattus norvegicus GN=Mapk10 PE=4 SV=1	22002.3	2630.36	29319.4	4771.11
	P54311|GBB1_RAT	0.00340944	1.48872	Males	Females	Guanine nucleotide-binding protein G(I)/G(S)/G(T) subunit beta-1 OS=Rattus norvegicus GN=Gnb1 PE=1 SV=4	391618	47682.1	583009	39266
	A0A0G2JTL4|A0A0G2JTL4_RAT	0.0104383	2.0411	Males	Females	Protein Kit OS=Rattus norvegicus GN=Kit PE=1 SV=1	10954.3	4331.33	22358.8	4406.2
	O35889|AFAD_RAT	0.0281538	1.65141	Males	Females	Afadin OS=Rattus norvegicus GN=Mllt4 PE=1 SV=1	4337.07	1630.22	7162.28	1231.53
	Q62829|PAK3_RAT	0.0290562	1.86826	Males	Females	Serine/threonine-protein kinase PAK 3 OS=Rattus norvegicus GN=Pak3 PE=1 SV=1	33319.8	14215.2	62250.1	17505.3
	A0A0G2K508|A0A0G2K508_RAT	0.00334143	1.6839	Males	Females	Protein Rras2 OS=Rattus norvegicus GN=Rras2 PE=1 SV=1	3120.65	503.436	5254.87	487.115
	D3ZCL8|D3ZCL8_RAT	0.0363371	1.90503	Males	Females	Ras/Rap GTPase-activating protein SynGAP OS=Rattus norvegicus GN=Syngap1 PE=1 SV=3	39545.2	22251.4	75335	15931.7
	D3ZHY9|D3ZHY9_RAT	0.0138578	2.13439	Males	Females	Protein Rasal1 OS=Rattus norvegicus GN=Rasal1 PE=4 SV=2	19848.4	9256.58	42364.2	7013.36
	F1LS36|F1LS36_RAT	0.0214447	1.75714	Males	Females	Protein kinase C OS=Rattus norvegicus GN=Prkcb PE=1 SV=2	64253	25001.4	112902	23181.2
	P63319|KPCG_RAT	0.0264367	1.35123	Males	Females	Protein kinase C gamma type OS=Rattus norvegicus GN=Prkcg PE=1 SV=1	77227.4	18518.2	104352	9625.24
	D3ZHX3|D3ZHX3_RAT;D3ZHX3|D3ZHX3_RAT	0.0237979	2.07297	Males	Females	Protein Diras2 OS=Rattus norvegicus GN=Diras2 PE=4 SV=1	13151.3	7183.12	27262.2	6726.86
	Q9Z1T4|CNKR2_RAT	0.00934493	3.31741	Males	Females	Connector enhancer of kinase suppressor of ras 2 OS=Rattus norvegicus GN=Cnksr2 PE=1 SV=1	5905.37	4977.69	19590.5	5261.97
Rap1 signaling pathway	Q9WU82|CTNB1_RAT	0.00435754	1.31816	Females	Males	Catenin beta-1 OS=Rattus norvegicus GN=Ctnnb1 PE=1 SV=1	172676	14736.3	130998	10485.1
	P62836|RAP1A_RAT	0.00298691	1.38266	Females	Males	Ras-related protein Rap-1A OS=Rattus norvegicus GN=Rap1a PE=1 SV=1	448633	49506.6	324471	8891.51
	P21708|MK03_RAT, P63086|MK01_RAT	0.00407069	1.41457	Females	Males	Mitogen-activated protein kinase 3 OS=Rattus norvegicus GN=Mapk3 PE=1 SV=5	538091	38288.8	380391	46529.1
	Q8CFN2|CDC42_RAT	0.0137132	1.38343	Females	Males	Cell division control protein 42 homolog OS=Rattus norvegicus GN=Cdc42 PE=1 SV=2	32689.2	5549.31	23629.1	2705.59
	Q5U2U2|CRKL_RAT	0.0285795	1.2147	Females	Males	Crk-like protein OS=Rattus norvegicus GN=Crkl PE=1 SV=1	34460.8	1981.81	28369.9	4449.22
	Q5EEY4|Q5EEY4_RAT, P10824|GNAI1_RAT	0.021463	1.21715	Females	Males	GTP-binding protein G-alpha-i2 splice variant a (Fragment) OS=Rattus norvegicus GN=Gnai2 PE=2 SV=1	139639	11520.9	114726	13470.7
	D3ZZZ9|D3ZZZ9_RAT	0.00546539	1.40547	Females	Males	Catenin (Cadherin associated protein), delta 1 (Predicted), isoform CRA_a OS=Rattus norvegicus GN=Ctnnd1 PE=1 SV=1	94341.8	9696.63	67124.9	8273.61
	A1Z0K8|A1Z0K8_RAT	0.0194587	1.64523	Females	Males	Beta-actin (Fragment) OS=Rattus norvegicus PE=2 SV=1	918110	286352	558045	50833.3
	A0A0G2JSK5|A0A0G2JSK5_RAT	0.0127013	1.60432	Females	Males	Integrin beta OS=Rattus norvegicus GN=Itgb1 PE=1 SV=1	191239	45900.3	119202	19958.3
	Q99JE6|PLCB3_RAT, F1M084|F1M084_RAT	0.00527983	1.77531	Females	Males	1-phosphatidylinositol 4,5-bisphosphate phosphodiesterase beta-3 OS=Rattus norvegicus GN=Plcb3 PE=1 SV=2	16701.9	3439.53	9407.88	1472.6
	G3V852|G3V852_RAT, D4A3B0|D4A3B0_RAT	0.00479961	1.66346	Females	Males	Protein Tln1 OS=Rattus norvegicus GN=Tln1 PE=1 SV=1	1.87191e+06	218163	1.12531e+06	220849
	F7EWC1|F7EWC1_RAT	0.00803518	1.51868	Females	Males	Protein Vasp OS=Rattus norvegicus GN=Vasp PE=1 SV=2	74223.6	4792.39	48873.6	10204.9
	B2RYB8|B2RYB8_RAT	0.0241988	1.76312	Females	Males	Integrin beta OS=Rattus norvegicus GN=Itgb2 PE=1 SV=1	14788.1	2439.18	8387.45	3351.22
	Q62636|RAP1B_RAT	0.00278128	1.20354	Females	Males	Ras-related protein Rap-1b OS=Rattus norvegicus GN=Rap1b PE=1 SV=2	186648	10103.4	155082	2775.76
	P59215|GNAO_RAT	0.0118285	1.4676	Males	Females	Guanine nucleotide-binding protein G(o) subunit alpha OS=Rattus norvegicus GN=Gnao1 PE=1 SV=2	605372	125094	888447	84030.9
	P82471|GNAQ_RAT	0.0145918	1.53919	Males	Females	Guanine nucleotide-binding protein G(q) subunit alpha OS=Rattus norvegicus GN=Gnaq PE=2 SV=2	330926	86868.3	509357	60739.2
	A0A0G2JTL4|A0A0G2JTL4_RAT	0.0104383	2.0411	Males	Females	Protein Kit OS=Rattus norvegicus GN=Kit PE=1 SV=1	10954.3	4331.33	22358.8	4406.2
	O35889|AFAD_RAT	0.0281538	1.65141	Males	Females	Afadin OS=Rattus norvegicus GN=Mllt4 PE=1 SV=1	4337.07	1630.22	7162.28	1231.53
	Q9EPC6|PROF2_RAT, P62963|PROF1_RAT	0.0106909	1.47872	Males	Females	Profilin-2 OS=Rattus norvegicus GN=Pfn2 PE=1 SV=3	341806	75409.9	505434	32155.7
	A0A0A0MP77|A0A0A0MP77_RAT	0.0327787	1.81999	Males	Females	Rap guanine nucleotide exchange factor 2 OS=Rattus norvegicus GN=Rapgef2 PE=1 SV=1	6291.52	2762.1	11450.5	2477.17
	F1LZ81|F1LZ81_RAT, M0R6K4|M0R6K4_RAT	0.0234547	1.5252	Males	Females	Dedicator of cytokinesis 4 OS=Rattus norvegicus GN=Dock4 PE=1 SV=3	6007.48	1757.57	9162.62	1276.79
	F1LS36|F1LS36_RAT	0.0214447	1.75714	Males	Females	Protein kinase C OS=Rattus norvegicus GN=Prkcb PE=1 SV=2	64253	25001.4	112902	23181.2
	P63319|KPCG_RAT	0.0264367	1.35123	Males	Females	Protein kinase C gamma type OS=Rattus norvegicus GN=Prkcg PE=1 SV=1	77227.4	18518.2	104352	9625.24
	F1M084|F1M084_RAT	0.0329016	2.00131	Males	Females	Phosphoinositide phospholipase C OS=Rattus norvegicus GN=Plcb1 PE=1 SV=3	21687.5	11714.4	43403.3	7686.07
	M0R6K4|M0R6K4_RAT	0.0379112	3.0372	Males	Females	Protein Dock4 OS=Rattus norvegicus GN=Dock4 PE=1 SV=2	422.553	372.082	1283.38	168.351
	B0BMV0|B0BMV0_RAT;B0BMV0|B0BMV0_RAT	0.00546539	2.01785	Males	Females	Rap2ip protein (Fragment) OS=Rattus norvegicus GN=Rap2ip PE=2 SV=1	13374.1	2600.45	26987	6800.09
MAPK signaling pathway	P14659|HSP72_RAT, M0RCB1|M0RCB1_RAT, P55063|HS71L_RAT	0.00604969	1.56886	Females	Males	Heat shock-related 70 kDa protein 2 OS=Rattus norvegicus GN=Hspa2 PE=1 SV=2	633302	96457.6	403670	62126
	G3V6P8|G3V6P8_RAT	0.00545392	1.84686	Females	Males	Guanine nucleotide-binding protein subunit gamma OS=Rattus norvegicus GN=Gng12 PE=1 SV=1	261967	59288.9	141845	24227.1
	P62836|RAP1A_RAT	0.00298691	1.38266	Females	Males	Ras-related protein Rap-1A OS=Rattus norvegicus GN=Rap1a PE=1 SV=1	448633	49506.6	324471	8891.51
	Q63604|NTRK2_RAT	0.0461573	1.66475	Females	Males	BDNF/NT-3 growth factors receptor OS=Rattus norvegicus GN=Ntrk2 PE=1 SV=1	3604.6	1275.64	2165.25	604.778
	P21708|MK03_RAT, P63086|MK01_RAT	0.00407069	1.41457	Females	Males	Mitogen-activated protein kinase 3 OS=Rattus norvegicus GN=Mapk3 PE=1 SV=5	538091	38288.8	380391	46529.1
	Q8CFN2|CDC42_RAT	0.0137132	1.38343	Females	Males	Cell division control protein 42 homolog OS=Rattus norvegicus GN=Cdc42 PE=1 SV=2	32689.2	5549.31	23629.1	2705.59
	A0A097PIG6|A0A097PIG6_RAT	0.0108628	1.24348	Females	Males	Mitogen-activated protein kinase kinase kinase kinase 4 (Fragment) OS=Rattus norvegicus GN=Map4k4 PE=2 SV=1	39059.6	3928.71	31411.4	2325.83
	Q64303|PAK2_RAT	0.0133622	1.31401	Females	Males	Serine/threonine-protein kinase PAK 2 OS=Rattus norvegicus GN=Pak2 PE=1 SV=1	46007.7	2890.1	35013.2	5599.73
	B0VXR4|B0VXR4_RAT	0.0437436	1.13899	Females	Males	JIP3 protein OS=Rattus norvegicus GN=Mapk8ip3 PE=2 SV=1	17020.4	1149.93	14943.5	1459.27
	D4A8D5|D4A8D5_RAT, A0A0H2UHR7|A0A0H2UHR7_RAT, C0JPT7|C0JPT7_RAT	0.00843515	1.69895	Females	Males	Filamin B OS=Rattus norvegicus GN=Flnb PE=1 SV=1	836700	140474	492480	115122
	Q5U2U2|CRKL_RAT	0.0285795	1.2147	Females	Males	Crk-like protein OS=Rattus norvegicus GN=Crkl PE=1 SV=1	34460.8	1981.81	28369.9	4449.22
	P29066|ARRB1_RAT	0.00739326	1.35053	Females	Males	Beta-arrestin-1 OS=Rattus norvegicus GN=Arrb1 PE=1 SV=1	90194	7813.38	66784.4	9300.76
	G3V913|G3V913_RAT	0.0153133	1.49153	Females	Males	Heat shock 27kDa protein 1 OS=Rattus norvegicus GN=Hspb1 PE=1 SV=1	3.65852e+06	735632	2.45287e+06	388175
	Q62636|RAP1B_RAT	0.00278128	1.20354	Females	Males	Ras-related protein Rap-1b OS=Rattus norvegicus GN=Rap1b PE=1 SV=2	186648	10103.4	155082	2775.76
	Q05759|Q05759_RAT	0.0167644	3.37233	Males	Females	CAMP-dependent protein kinase catalytic subunit (Fragment) OS=Rattus norvegicus GN=Prkacb PE=2 SV=1	4963.79	3829.07	16739.6	4180.84
	E2CWF1|E2CWF1_RAT, A0A0G2K7T5|A0A0G2K7T5_RAT, P63329|PP2BA_RAT	0.00505228	1.49121	Males	Females	Serine/threonine-protein phosphatase OS=Rattus norvegicus GN=Ppp3cc PE=2 SV=1	17220	2532.02	25678.7	2613.52
	Q5BJV1|Q5BJV1_RAT	0.00827041	3.23475	Males	Females	Rasgrf1 protein (Fragment) OS=Rattus norvegicus GN=Rasgrf1 PE=2 SV=1	513.509	257.329	1661.08	477.576
	D3ZKD9|D3ZKD9_RAT	0.0284308	2.28141	Males	Females	Microtubule-associated protein OS=Rattus norvegicus GN=Mapt PE=1 SV=2	1.2062e+06	705146	2.75185e+06	726200
	A0A096MK73|A0A096MK73_RAT	0.00522924	1.93556	Males	Females	Stathmin (Fragment) OS=Rattus norvegicus GN=Stmn1 PE=1 SV=1	113068	28613.9	218849	33184.8
	A0A0U1RRS7|A0A0U1RRS7_RAT	0.0195153	1.33256	Males	Females	Mitogen-activated protein kinase 10 OS=Rattus norvegicus GN=Mapk10 PE=4 SV=1	22002.3	2630.36	29319.4	4771.11
	D3ZKP9|D3ZKP9_RAT, Q8VHS9|Q8VHS9_RAT	0.0271157	1.67556	Males	Females	Voltage-dependent calcium channel subunit alpha-2/delta-1 OS=Rattus norvegicus GN=Cacna2d1 PE=1 SV=3	4706.89	2001.12	7886.66	1232.02
	F1M7K7|F1M7K7_RAT	0.0198702	2.27974	Males	Females	Voltage-dependent calcium channel gamma subunit OS=Rattus norvegicus GN=Cacng8 PE=1 SV=1	57542.9	27212.4	131183	26706.3
	A0A0G2JTL4|A0A0G2JTL4_RAT	0.0104383	2.0411	Males	Females	Protein Kit OS=Rattus norvegicus GN=Kit PE=1 SV=1	10954.3	4331.33	22358.8	4406.2
	A0A0H2UHV6|A0A0H2UHV6_RAT, P63100|CANB1_RAT	0.0125057	1.96947	Males	Females	Calcineurin subunit B type 1 OS=Rattus norvegicus GN=Ppp3r1 PE=4 SV=1	57414.7	21279.3	113077	15094.3
	A0A0G2K508|A0A0G2K508_RAT	0.00334143	1.6839	Males	Females	Protein Rras2 OS=Rattus norvegicus GN=Rras2 PE=1 SV=1	3120.65	503.436	5254.87	487.115
	A0A0A0MP77|A0A0A0MP77_RAT	0.0327787	1.81999	Males	Females	Rap guanine nucleotide exchange factor 2 OS=Rattus norvegicus GN=Rapgef2 PE=1 SV=1	6291.52	2762.1	11450.5	2477.17
	P14056|ARAF_RAT	0.0155132	1.33047	Males	Females	Serine/threonine-protein kinase A-Raf OS=Rattus norvegicus GN=Araf PE=1 SV=1	14049.3	1694.4	18692.3	2548.22
	F1LS36|F1LS36_RAT	0.0214447	1.75714	Males	Females	Protein kinase C OS=Rattus norvegicus GN=Prkcb PE=1 SV=2	64253	25001.4	112902	23181.2
	P63319|KPCG_RAT	0.0264367	1.35123	Males	Females	Protein kinase C gamma type OS=Rattus norvegicus GN=Prkcg PE=1 SV=1	77227.4	18518.2	104352	9625.24
	P63329|PP2BA_RAT	0.0150672	1.91156	Males	Females	Isoform 2 of Serine/threonine-protein phosphatase 2B catalytic subunit alpha isoform OS=Rattus norvegicus GN=Ppp3ca	600065	198496	1.14706e+06	275130
	A0A0G2K7T5|A0A0G2K7T5_RAT	0.00671392	2.06265	Males	Females	Serine/threonine-protein phosphatase OS=Rattus norvegicus GN=Ppp3cb PE=1 SV=1	76331	20425.9	157444	29300.3
	A0A0G2K677|A0A0G2K677_RAT;A0A0G2K677|A0A0G2K677_RAT	0.0159049	2.17968	Males	Females	Protein Sptbn4 OS=Rattus norvegicus GN=Sptbn4 PE=1 SV=1	3181.31	1431.01	6934.23	1540.47
	A0A0G2KA27|A0A0G2KA27_RAT	0.0252019	2.24352	Males	Females	MAP kinase-activating death domain protein OS=Rattus norvegicus GN=Madd PE=1 SV=1	5882.91	3196.84	13198.4	3976.69
	A0A0H2UHM9|A0A0H2UHM9_RAT;A0A0H2UHM9|A0A0H2UHM9_RAT	0.0186048	2.52227	Males	Females	E3 ubiquitin-protein ligase Praja-2 OS=Rattus norvegicus GN=Pja2 PE=1 SV=1	6130.77	3048.78	15463.5	5138.77
ErbB signaling pathway	P21708|MK03_RAT, P63086|MK01_RAT	0.00407069	1.41457	Females	Males	Mitogen-activated protein kinase 3 OS=Rattus norvegicus GN=Mapk3 PE=1 SV=5	538091	38288.8	380391	46529.1
	Q64303|PAK2_RAT	0.0133622	1.31401	Females	Males	Serine/threonine-protein kinase PAK 2 OS=Rattus norvegicus GN=Pak2 PE=1 SV=1	46007.7	2890.1	35013.2	5599.73
	Q5U2U2|CRKL_RAT	0.0285795	1.2147	Females	Males	Crk-like protein OS=Rattus norvegicus GN=Crkl PE=1 SV=1	34460.8	1981.81	28369.9	4449.22
	P15791|KCC2D_RAT, F1LZG4|F1LZG4_RAT, G3V9G3|G3V9G3_RAT	0.00556894	1.58489	Females	Males	Calcium/calmodulin-dependent protein kinase type II subunit delta OS=Rattus norvegicus GN=Camk2d PE=1 SV=1	105062	15795.6	66290.2	10231.8
	O35346|FAK1_RAT	0.0159809	1.36585	Females	Males	Focal adhesion kinase 1 OS=Rattus norvegicus GN=Ptk2 PE=1 SV=1	6080.34	591.489	4451.7	909.225
	D3ZAL7|D3ZAL7_RAT	0.00879833	1.42304	Females	Males	Protein Gab1 OS=Rattus norvegicus GN=Gab1 PE=1 SV=2	12821.8	1088.53	9010.09	1736.88
	P18266|GSK3B_RAT	0.0243498	1.4088	Males	Females	Glycogen synthase kinase-3 beta OS=Rattus norvegicus GN=Gsk3b PE=1 SV=1	103034	19377.1	145155	24268.2
	A0A0U1RRS7|A0A0U1RRS7_RAT	0.0195153	1.33256	Males	Females	Mitogen-activated protein kinase 10 OS=Rattus norvegicus GN=Mapk10 PE=4 SV=1	22002.3	2630.36	29319.4	4771.11
	Q62829|PAK3_RAT	0.0290562	1.86826	Males	Females	Serine/threonine-protein kinase PAK 3 OS=Rattus norvegicus GN=Pak3 PE=1 SV=1	33319.8	14215.2	62250.1	17505.3
	P14056|ARAF_RAT	0.0155132	1.33047	Males	Females	Serine/threonine-protein kinase A-Raf OS=Rattus norvegicus GN=Araf PE=1 SV=1	14049.3	1694.4	18692.3	2548.22
	F1LS36|F1LS36_RAT	0.0214447	1.75714	Males	Females	Protein kinase C OS=Rattus norvegicus GN=Prkcb PE=1 SV=2	64253	25001.4	112902	23181.2
	P63319|KPCG_RAT	0.0264367	1.35123	Males	Females	Protein kinase C gamma type OS=Rattus norvegicus GN=Prkcg PE=1 SV=1	77227.4	18518.2	104352	9625.24
	F1LZG4|F1LZG4_RAT	1.02644	2.22397	Males	Females	Calcium/calmodulin-dependent protein kinase type II subunit alpha OS=Rattus norvegicus GN=Camk2a PE=1 SV=3	166662	68152.2	370651	111711
Wnt signaling pathway	Q9WU82|CTNB1_RAT	0.00435754	1.31816	Females	Males	Catenin beta-1 OS=Rattus norvegicus GN=Ctnnb1 PE=1 SV=1	172676	14736.3	130998	10485.1
	Q6PEC4|SKP1_RAT	0.00278128	1.38539	Females	Males	S-phase kinase-associated protein 1 OS=Rattus norvegicus GN=Skp1 PE=1 SV=3	445267	37581.9	321401	19981.8
	P15791|KCC2D_RAT, F1LZG4|F1LZG4_RAT, G3V9G3|G3V9G3_RAT	0.00556894	1.58489	Females	Males	Calcium/calmodulin-dependent protein kinase type II subunit delta OS=Rattus norvegicus GN=Camk2d PE=1 SV=1	105062	15795.6	66290.2	10231.8
	Q99JE6|PLCB3_RAT, F1M084|F1M084_RAT	0.00527983	1.77531	Females	Males	1-phosphatidylinositol 4,5-bisphosphate phosphodiesterase beta-3 OS=Rattus norvegicus GN=Plcb3 PE=1 SV=2	16701.9	3439.53	9407.88	1472.6
	P70478|APC_RAT	0.00511428	1.79894	Males	Females	Adenomatous polyposis coli protein OS=Rattus norvegicus GN=Apc PE=1 SV=1	6051.7	1558.52	10886.6	865.212
	P18266|GSK3B_RAT	0.0243498	1.4088	Males	Females	Glycogen synthase kinase-3 beta OS=Rattus norvegicus GN=Gsk3b PE=1 SV=1	103034	19377.1	145155	24268.2
	Q05759|Q05759_RAT	0.0167644	3.37233	Males	Females	CAMP-dependent protein kinase catalytic subunit (Fragment) OS=Rattus norvegicus GN=Prkacb PE=2 SV=1	4963.79	3829.07	16739.6	4180.84
	E2CWF1|E2CWF1_RAT, A0A0G2K7T5|A0A0G2K7T5_RAT, P63329|PP2BA_RAT	0.00505228	1.49121	Males	Females	Serine/threonine-protein phosphatase OS=Rattus norvegicus GN=Ppp3cc PE=2 SV=1	17220	2532.02	25678.7	2613.52
	A0A0U1RRS7|A0A0U1RRS7_RAT	0.0195153	1.33256	Males	Females	Mitogen-activated protein kinase 10 OS=Rattus norvegicus GN=Mapk10 PE=4 SV=1	22002.3	2630.36	29319.4	4771.11
	A0A0H2UHV6|A0A0H2UHV6_RAT, P63100|CANB1_RAT	0.0125057	1.96947	Males	Females	Calcineurin subunit B type 1 OS=Rattus norvegicus GN=Ppp3r1 PE=4 SV=1	57414.7	21279.3	113077	15094.3
	F1LS36|F1LS36_RAT	0.0214447	1.75714	Males	Females	Protein kinase C OS=Rattus norvegicus GN=Prkcb PE=1 SV=2	64253	25001.4	112902	23181.2
	P63319|KPCG_RAT	0.0264367	1.35123	Males	Females	Protein kinase C gamma type OS=Rattus norvegicus GN=Prkcg PE=1 SV=1	77227.4	18518.2	104352	9625.24
	P63329|PP2BA_RAT	0.0150672	1.91156	Males	Females	Isoform 2 of Serine/threonine-protein phosphatase 2B catalytic subunit alpha isoform OS=Rattus norvegicus GN=Ppp3ca	600065	198496	1.14706e+06	275130
	A0A0G2K7T5|A0A0G2K7T5_RAT	0.00671392	2.06265	Males	Females	Serine/threonine-protein phosphatase OS=Rattus norvegicus GN=Ppp3cb PE=1 SV=1	76331	20425.9	157444	29300.3
	F1LZG4|F1LZG4_RAT	0.017595	2.22397	Males	Females	Calcium/calmodulin-dependent protein kinase type II subunit alpha OS=Rattus norvegicus GN=Camk2a PE=1 SV=3	166662	68152.2	370651	111711
	F1M084|F1M084_RAT	0.0329016	2.00131	Males	Females	Phosphoinositide phospholipase C OS=Rattus norvegicus GN=Plcb1 PE=1 SV=3	21687.5	11714.4	43403.3	7686.07
Hedgehog signaling pathway	P29066|ARRB1_RAT	0.00739326	1.35053	Females	Males	Beta-arrestin-1 OS=Rattus norvegicus GN=Arrb1 PE=1 SV=1	90194	7813.38	66784.4	9300.76
	P18266|GSK3B_RAT	0.0243498	1.4088	Males	Females	Glycogen synthase kinase-3 beta OS=Rattus norvegicus GN=Gsk3b PE=1 SV=1	103034	19377.1	145155	24268.2
	Q05759|Q05759_RAT	0.0167644	3.37233	Males	Females	CAMP-dependent protein kinase catalytic subunit (Fragment) OS=Rattus norvegicus GN=Prkacb PE=2 SV=1	4963.79	3829.07	16739.6	4180.84
TGF-beta signaling pathway	Q6PEC4|SKP1_RAT	0.00278128	1.38539	Females	Males	S-phase kinase-associated protein 1 OS=Rattus norvegicus GN=Skp1 PE=1 SV=3	445267	37581.9	321401	19981.8
	P21708|MK03_RAT, P63086|MK01_RAT	0.00407069	1.41457	Females	Males	Mitogen-activated protein kinase 3 OS=Rattus norvegicus GN=Mapk3 PE=1 SV=5	538091	38288.8	380391	46529.1
	Q5XI34|Q5XI34_RAT, Q4QQT4|2AAB_RAT	0.012232	1.41871	Males	Females	Protein Ppp2r1a OS=Rattus norvegicus GN=Ppp2r1a PE=1 SV=1	31940.3	6464.18	45314	4218.24
	A0A0G2JYA4|A0A0G2JYA4_RAT	0.0153133	1.25745	Males	Females	Serine/threonine-protein phosphatase OS=Rattus norvegicus GN=LOC100362453 PE=3 SV=1	149719	19961.7	188265	14499
Hippo signaling pathway	Q9WU82|CTNB1_RAT	0.00435754	1.31816	Females	Males	Catenin beta-1 OS=Rattus norvegicus GN=Ctnnb1 PE=1 SV=1	172676	14736.3	130998	10485.1
	Q5U302|Q5U302_RAT, D4A6H8|D4A6H8_RAT	0.00514462	1.58099	Females	Males	Catenin (Cadherin associated protein), alpha 1 OS=Rattus norvegicus GN=Ctnna1 PE=1 SV=1	1.11995e+06	135029	708387	125485
	A1Z0K8|A1Z0K8_RAT	0.0194587	1.64523	Females	Males	Beta-actin (Fragment) OS=Rattus norvegicus PE=2 SV=1	918110	286352	558045	50833.3
	G3V6I1|G3V6I1_RAT	0.00334143	1.34014	Females	Males	Lethal(2) giant larvae protein homolog 1 OS=Rattus norvegicus GN=Llgl1 PE=1 SV=2	249500	10898.3	186175	18395.5
	B2RYB8|B2RYB8_RAT	0.0241988	1.76312	Females	Males	Integrin beta OS=Rattus norvegicus GN=Itgb2 PE=1 SV=1	14788.1	2439.18	8387.45	3351.22
	D3ZWS0|D3ZWS0_RAT	0.00803875	1.68264	Females	Males	Protein Scrib OS=Rattus norvegicus GN=Scrib PE=1 SV=1	3538.56	641.097	2102.99	443.152
	P70478|APC_RAT	0.00511428	1.79894	Males	Females	Adenomatous polyposis coli protein OS=Rattus norvegicus GN=Apc PE=1 SV=1	6051.7	1558.52	10886.6	865.212
	P18266|GSK3B_RAT	0.0243498	1.4088	Males	Females	Glycogen synthase kinase-3 beta OS=Rattus norvegicus GN=Gsk3b PE=1 SV=1	103034	19377.1	145155	24268.2
	Q5XI34|Q5XI34_RAT, Q4QQT4|2AAB_RAT	0.012232	1.41871	Males	Females	Protein Ppp2r1a OS=Rattus norvegicus GN=Ppp2r1a PE=1 SV=1	31940.3	6464.18	45314	4218.24
	A0A0G2JYA4|A0A0G2JYA4_RAT	0.0153133	1.25745	Males	Females	Serine/threonine-protein phosphatase OS=Rattus norvegicus GN=LOC100362453 PE=3 SV=1	149719	19961.7	188265	14499
	P62260|1433E_RAT	0.0188971	1.45167	Males	Females	14-3-3 protein epsilon OS=Rattus norvegicus GN=Ywhae PE=1 SV=1	5222.53	1052.62	7581.37	1316.79
	P31016|DLG4_RAT	0.0200251	1.68044	Males	Females	Disks large homolog 4 OS=Rattus norvegicus GN=Dlg4 PE=1 SV=1	114043	36997.2	191644	34272.9
	P63102|1433Z_RAT, P35213|1433B_RAT, P68255|1433T_RAT	0.00630544	1.33491	Males	Females	14-3-3 protein zeta/delta OS=Rattus norvegicus GN=Ywhaz PE=1 SV=1	3.42058e+06	395528	4.56617e+06	372268
	P68511|1433F_RAT, P61983|1433G_RAT	0.0147895	1.60452	Males	Females	14-3-3 protein eta OS=Rattus norvegicus GN=Ywhah PE=1 SV=2	938467	242358	1.50579e+06	245863
	A0A096MJ42|A0A096MJ42_RAT	0.0178288	2.53892	Males	Females	Disks large homolog 3 OS=Rattus norvegicus GN=Dlg3 PE=1 SV=1	7150.4	4462.07	18154.3	5033.46
	Q63622|DLG2_RAT	0.0170323	1.97594	Males	Females	Isoform 4 of Disks large homolog 2 OS=Rattus norvegicus GN=Dlg2	67724.6	27344.3	133819	21044.3
	A0A0H2UHM9|A0A0H2UHM9_RAT;A0A0H2UHM9|A0A0H2UHM9_RAT	0.0186048	2.52227	Males	Females	E3 ubiquitin-protein ligase Praja-2 OS=Rattus norvegicus GN=Pja2 PE=1 SV=1	6130.77	3048.78	15463.5	5138.77
VEGF signaling pathway	P21708|MK03_RAT, P63086|MK01_RAT	0.00407069	1.41457	Females	Males	Mitogen-activated protein kinase 3 OS=Rattus norvegicus GN=Mapk3 PE=1 SV=5	538091	38288.8	380391	46529.1
	Q8CFN2|CDC42_RAT	0.0137132	1.38343	Females	Males	Cell division control protein 42 homolog OS=Rattus norvegicus GN=Cdc42 PE=1 SV=2	32689.2	5549.31	23629.1	2705.59
	G3V913|G3V913_RAT	0.0153133	1.49153	Females	Males	Heat shock 27kDa protein 1 OS=Rattus norvegicus GN=Hspb1 PE=1 SV=1	3.65852e+06	735632	2.45287e+06	388175
	O35346|FAK1_RAT	0.0159809	1.36585	Females	Males	Focal adhesion kinase 1 OS=Rattus norvegicus GN=Ptk2 PE=1 SV=1	6080.34	591.489	4451.7	909.225
	Q1EG89|Q1EG89_RAT	0.0328395	1.72709	Females	Males	Myocardial ischemic preconditioning associated protein 7 OS=Rattus norvegicus GN=Pxn PE=1 SV=1	7339.24	2331.86	4249.48	1182.36
	E2CWF1|E2CWF1_RAT, A0A0G2K7T5|A0A0G2K7T5_RAT, P63329|PP2BA_RAT	0.00505228	1.49121	Males	Females	Serine/threonine-protein phosphatase OS=Rattus norvegicus GN=Ppp3cc PE=2 SV=1	17220	2532.02	25678.7	2613.52
	A0A0H2UHV6|A0A0H2UHV6_RAT, P63100|CANB1_RAT	0.0125057	1.96947	Males	Females	Calcineurin subunit B type 1 OS=Rattus norvegicus GN=Ppp3r1 PE=4 SV=1	57414.7	21279.3	113077	15094.3
	F1LS36|F1LS36_RAT	0.0214447	1.75714	Males	Females	Protein kinase C OS=Rattus norvegicus GN=Prkcb PE=1 SV=2	64253	25001.4	112902	23181.2
	P63319|KPCG_RAT	0.0264367	1.35123	Males	Females	Protein kinase C gamma type OS=Rattus norvegicus GN=Prkcg PE=1 SV=1	77227.4	18518.2	104352	9625.24
	P63329|PP2BA_RAT	0.0150672	1.91156	Males	Females	Isoform 2 of Serine/threonine-protein phosphatase 2B catalytic subunit alpha isoform OS=Rattus norvegicus GN=Ppp3ca	600065	198496	1.14706e+06	275130
	A0A0G2K7T5|A0A0G2K7T5_RAT	0.00671392	2.06265	Males	Females	Serine/threonine-protein phosphatase OS=Rattus norvegicus GN=Ppp3cb PE=1 SV=1	76331	20425.9	157444	29300.3
Apelin signaling pathway	G3V6P8|G3V6P8_RAT	0.00545392	1.84686	Females	Males	Guanine nucleotide-binding protein subunit gamma OS=Rattus norvegicus GN=Gng12 PE=1 SV=1	261967	59288.9	141845	24227.1
	P21708|MK03_RAT, P63086|MK01_RAT	0.00407069	1.41457	Females	Males	Mitogen-activated protein kinase 3 OS=Rattus norvegicus GN=Mapk3 PE=1 SV=5	538091	38288.8	380391	46529.1
	Q45QK8|Q45QK8_RAT	0.0146008	1.68019	Females	Males	Guanine nucleotide-binding protein subunit gamma (Fragment) OS=Rattus norvegicus GN=Gng5 PE=2 SV=1	42079.4	5479.92	25044.5	8162.66
	Q5EEY4|Q5EEY4_RAT, P10824|GNAI1_RAT	0.021463	1.21715	Females	Males	GTP-binding protein G-alpha-i2 splice variant a (Fragment) OS=Rattus norvegicus GN=Gnai2 PE=2 SV=1	139639	11520.9	114726	13470.7
	P29995|ITPR2_RAT	0.0299904	1.20776	Females	Males	Inositol 1,4,5-trisphosphate receptor type 2 OS=Rattus norvegicus GN=Itpr2 PE=1 SV=1	243232	28275.9	201391	20205.4
	Q99JE6|PLCB3_RAT, F1M084|F1M084_RAT	0.00527983	1.77531	Females	Males	1-phosphatidylinositol 4,5-bisphosphate phosphodiesterase beta-3 OS=Rattus norvegicus GN=Plcb3 PE=1 SV=2	16701.9	3439.53	9407.88	1472.6
	Q05759|Q05759_RAT	0.0167644	3.37233	Males	Females	CAMP-dependent protein kinase catalytic subunit (Fragment) OS=Rattus norvegicus GN=Prkacb PE=2 SV=1	4963.79	3829.07	16739.6	4180.84
	P54311|GBB1_RAT	0.00340944	1.48872	Males	Females	Guanine nucleotide-binding protein G(I)/G(S)/G(T) subunit beta-1 OS=Rattus norvegicus GN=Gnb1 PE=1 SV=4	391618	47682.1	583009	39266
	P82471|GNAQ_RAT	0.0145918	1.53919	Males	Females	Guanine nucleotide-binding protein G(q) subunit alpha OS=Rattus norvegicus GN=Gnaq PE=2 SV=2	330926	86868.3	509357	60739.2
	A0A0G2JZK7|A0A0G2JZK7_RAT	0.0185389	2.36649	Males	Females	Sodium/calcium exchanger 2 OS=Rattus norvegicus GN=Slc8a2 PE=4 SV=1	43804.6	25178.5	103663	27958.9
	A0A0G2K508|A0A0G2K508_RAT	0.00334143	1.6839	Males	Females	Protein Rras2 OS=Rattus norvegicus GN=Rras2 PE=1 SV=1	3120.65	503.436	5254.87	487.115
	Q6DUV1|Q6DUV1_RAT	0.00843643	2.5398	Males	Females	Protein kinase C epsilon type OS=Rattus norvegicus GN=Prkce PE=2 SV=1	39033.7	18176.8	99138	19950.4
	F1M084|F1M084_RAT	0.0329016	2.00131	Males	Females	Phosphoinositide phospholipase C OS=Rattus norvegicus GN=Plcb1 PE=1 SV=3	21687.5	11714.4	43403.3	7686.07
Jak-STAT signaling pathway	P52631|STAT3_RAT	0.00912501	1.51434	Females	Males	Signal transducer and activator of transcription 3 OS=Rattus norvegicus GN=Stat3 PE=1 SV=1	178103	17879.3	117611	24184.9
	P47819|GFAP_RAT	0.00429448	1.58757	Females	Males	Glial fibrillary acidic protein OS=Rattus norvegicus GN=Gfap PE=1 SV=2	9.65647e+07	1.20124e+07	6.08254e+07	8.80602e+06
	P41499|PTN11_RAT	0.00352383	1.56629	Females	Males	Tyrosine-protein phosphatase non-receptor type 11 OS=Rattus norvegicus GN=Ptpn11 PE=1 SV=4	123649	12428.1	78944.2	10320
NF-kappa B signaling pathway	P29534|VCAM1_RAT	0.00621188	1.60214	Females	Males	Vascular cell adhesion protein 1 OS=Rattus norvegicus GN=Vcam1 PE=2 SV=1	76270.5	10539.8	47605.4	8574.06
	Q811U3|RB6I2_RAT	0.0211538	1.74111	Males	Females	ELKS/Rab6-interacting/CAST family member 1 OS=Rattus norvegicus GN=Erc1 PE=1 SV=1	6965.61	2117.33	12127.9	2970.25
	F1LS36|F1LS36_RAT	0.0214447	1.75714	Males	Females	Protein kinase C OS=Rattus norvegicus GN=Prkcb PE=1 SV=2	64253	25001.4	112902	23181.2
TNF signaling pathway	P21708|MK03_RAT, P63086|MK01_RAT	0.00407069	1.41457	Females	Males	Mitogen-activated protein kinase 3 OS=Rattus norvegicus GN=Mapk3 PE=1 SV=5	538091	38288.8	380391	46529.1
	P29534|VCAM1_RAT	0.00621188	1.60214	Females	Males	Vascular cell adhesion protein 1 OS=Rattus norvegicus GN=Vcam1 PE=2 SV=1	76270.5	10539.8	47605.4	8574.06
	A0A0U1RRS7|A0A0U1RRS7_RAT	0.0195153	1.33256	Males	Females	Mitogen-activated protein kinase 10 OS=Rattus norvegicus GN=Mapk10 PE=4 SV=1	22002.3	2630.36	29319.4	4771.11
	O35303|DNM1L_RAT	0.01239	1.5594	Males	Females	Dynamin-1-like protein OS=Rattus norvegicus GN=Dnm1l PE=1 SV=1	145975	29450.8	227634	41987.6
HIF-1 signaling pathway	P04797|G3P_RAT	0.00362016	1.23833	Females	Males	Glyceraldehyde-3-phosphate dehydrogenase OS=Rattus norvegicus GN=Gapdh PE=1 SV=3	7.81485e+06	355996	6.31082e+06	421421
	P06762|HMOX1_RAT	0.0104765	1.99571	Females	Males	Heme oxygenase 1 OS=Rattus norvegicus GN=Hmox1 PE=1 SV=1	283808	103048	142209	29480.3
	Q5BJ93|Q5BJ93_RAT	0.00996614	1.25542	Females	Males	Alpha-enolase OS=Rattus norvegicus GN=Eno1 PE=1 SV=2	3.58328e+06	437584	2.85425e+06	114594
	P21708|MK03_RAT, P63086|MK01_RAT	0.00407069	1.41457	Females	Males	Mitogen-activated protein kinase 3 OS=Rattus norvegicus GN=Mapk3 PE=1 SV=5	538091	38288.8	380391	46529.1
	P15791|KCC2D_RAT, F1LZG4|F1LZG4_RAT, G3V9G3|G3V9G3_RAT	0.00556894	1.58489	Females	Males	Calcium/calmodulin-dependent protein kinase type II subunit delta OS=Rattus norvegicus GN=Camk2d PE=1 SV=1	105062	15795.6	66290.2	10231.8
	P52631|STAT3_RAT	0.00912501	1.51434	Females	Males	Signal transducer and activator of transcription 3 OS=Rattus norvegicus GN=Stat3 PE=1 SV=1	178103	17879.3	117611	24184.9
	A0A0G2K2S2|A0A0G2K2S2_RAT	0.016827	1.99981	Females	Males	Solute carrier family 2, facilitated glucose transporter member 1 OS=Rattus norvegicus GN=Slc2a1 PE=1 SV=1	493225	168628	246636	67525
	A0A0G2QC06|A0A0G2QC06_RAT, P12346|TRFE_RAT	0.00527983	1.39674	Females	Males	Serotransferrin OS=Rattus norvegicus GN=Tf PE=1 SV=1	146792	12611.3	105096	13301.5
	P49432|ODPB_RAT	0.0143223	2.0434	Males	Females	Pyruvate dehydrogenase E1 component subunit beta, mitochondrial OS=Rattus norvegicus GN=Pdhb PE=1 SV=2	16735	7055.96	34196.3	5104.94
	G3V679|G3V679_RAT	0.00695333	1.44306	Males	Females	Transferrin receptor protein 1 OS=Rattus norvegicus GN=Tfrc PE=1 SV=1	75137.1	12079	108428	10376.3
	F1LS36|F1LS36_RAT	0.0214447	1.75714	Males	Females	Protein kinase C OS=Rattus norvegicus GN=Prkcb PE=1 SV=2	64253	25001.4	112902	23181.2
	P63319|KPCG_RAT	0.0264367	1.35123	Males	Females	Protein kinase C gamma type OS=Rattus norvegicus GN=Prkcg PE=1 SV=1	77227.4	18518.2	104352	9625.24
	F1LZG4|F1LZG4_RAT	0.017595	2.22397	Males	Females	Calcium/calmodulin-dependent protein kinase type II subunit alpha OS=Rattus norvegicus GN=Camk2a PE=1 SV=3	166662	68152.2	370651	111711
FoxO signaling pathway	P04762|CATA_RAT	0.0176399	1.49235	Females	Males	Catalase OS=Rattus norvegicus GN=Cat PE=1 SV=3	108830	20679.3	72925.1	15953.8
	P21708|MK03_RAT, P63086|MK01_RAT	0.00407069	1.41457	Females	Males	Mitogen-activated protein kinase 3 OS=Rattus norvegicus GN=Mapk3 PE=1 SV=5	538091	38288.8	380391	46529.1
	P52631|STAT3_RAT	0.00912501	1.51434	Females	Males	Signal transducer and activator of transcription 3 OS=Rattus norvegicus GN=Stat3 PE=1 SV=1	178103	17879.3	117611	24184.9
	A0A0U1RRS7|A0A0U1RRS7_RAT	0.0195153	1.33256	Males	Females	Mitogen-activated protein kinase 10 OS=Rattus norvegicus GN=Mapk10 PE=4 SV=1	22002.3	2630.36	29319.4	4771.11
	P14056|ARAF_RAT	0.0155132	1.33047	Males	Females	Serine/threonine-protein kinase A-Raf OS=Rattus norvegicus GN=Araf PE=1 SV=1	14049.3	1694.4	18692.3	2548.22
	A0A0H2UI35|A0A0H2UI35_RAT	0.00278128	3.25928	Males	Females	Homer protein homolog 1 OS=Rattus norvegicus GN=Homer1 PE=1 SV=1	3400.64	1021.42	11083.6	1617.75
	Q8CGU4|AGAP2_RAT	0.0191977	1.94616	Males	Females	Arf-GAP with GTPase, ANK repeat and PH domain-containing protein 2 OS=Rattus norvegicus GN=Agap2 PE=1 SV=1	36298.3	16652.5	70642.3	13943.2
Calcium signaling pathway	P15791|KCC2D_RAT, F1LZG4|F1LZG4_RAT, G3V9G3|G3V9G3_RAT	0.00556894	1.58489	Females	Males	Calcium/calmodulin-dependent protein kinase type II subunit delta OS=Rattus norvegicus GN=Camk2d PE=1 SV=1	105062	15795.6	66290.2	10231.8
	P29995|ITPR2_RAT	0.0299904	1.20776	Females	Males	Inositol 1,4,5-trisphosphate receptor type 2 OS=Rattus norvegicus GN=Itpr2 PE=1 SV=1	243232	28275.9	201391	20205.4
	G3V9D1|G3V9D1_RAT	0.0163161	1.65832	Females	Males	Phosphoinositide phospholipase C OS=Rattus norvegicus GN=Plcd1 PE=1 SV=1	209780	48187.5	126501	36499
	Q99JE6|PLCB3_RAT, F1M084|F1M084_RAT	0.00527983	1.77531	Females	Males	1-phosphatidylinositol 4,5-bisphosphate phosphodiesterase beta-3 OS=Rattus norvegicus GN=Plcb3 PE=1 SV=2	16701.9	3439.53	9407.88	1472.6
	B2RYV1|B2RYV1_RAT	0.0199792	1.94087	Females	Males	Stim1 protein (Fragment) OS=Rattus norvegicus GN=Stim1 PE=2 SV=1	10355.9	4065.08	5335.71	1210.56
	P07171|CALB1_RAT	0.0164018	1.9414	Females	Males	Calbindin OS=Rattus norvegicus GN=Calb1 PE=1 SV=2	283956	96415.5	146263	44698.4
	P17105|IP3KA_RAT	0.0232957	1.71531	Males	Females	Inositol-trisphosphate 3-kinase A OS=Rattus norvegicus GN=Itpka PE=1 SV=3	2632.22	800.757	4515.09	1101.43
	Q05759|Q05759_RAT	0.0167644	3.37233	Males	Females	CAMP-dependent protein kinase catalytic subunit (Fragment) OS=Rattus norvegicus GN=Prkacb PE=2 SV=1	4963.79	3829.07	16739.6	4180.84
	E2CWF1|E2CWF1_RAT, A0A0G2K7T5|A0A0G2K7T5_RAT, P63329|PP2BA_RAT	0.00505228	1.49121	Males	Females	Serine/threonine-protein phosphatase OS=Rattus norvegicus GN=Ppp3cc PE=2 SV=1	17220	2532.02	25678.7	2613.52
	P82471|GNAQ_RAT	0.0145918	1.53919	Males	Females	Guanine nucleotide-binding protein G(q) subunit alpha OS=Rattus norvegicus GN=Gnaq PE=2 SV=2	330926	86868.3	509357	60739.2
	Q9JID2|GNA11_RAT	0.0166398	1.42108	Males	Females	Guanine nucleotide-binding protein subunit alpha-11 OS=Rattus norvegicus GN=Gna11 PE=2 SV=1	62196.2	12074	88385.7	12569.2
	A0A0G2JZK7|A0A0G2JZK7_RAT	0.0185389	2.36649	Males	Females	Sodium/calcium exchanger 2 OS=Rattus norvegicus GN=Slc8a2 PE=4 SV=1	43804.6	25178.5	103663	27958.9
	Q64568|AT2B3_RAT, P11506|AT2B2_RAT, P11505|AT2B1_RAT	0.00736114	3.06039	Males	Females	Plasma membrane calcium-transporting ATPase 3 OS=Rattus norvegicus GN=Atp2b3 PE=1 SV=2	8081.34	4255.41	24732.1	5871.76
	Q9Z2L0|VDAC1_RAT	0.0147895	1.30041	Males	Females	Voltage-dependent anion-selective channel protein 1 OS=Rattus norvegicus GN=Vdac1 PE=1 SV=4	92894.1	9929.58	120800	15220.9
	A0A0H2UHV6|A0A0H2UHV6_RAT, P63100|CANB1_RAT	0.0125057	1.96947	Males	Females	Calcineurin subunit B type 1 OS=Rattus norvegicus GN=Ppp3r1 PE=4 SV=1	57414.7	21279.3	113077	15094.3
	F1LS36|F1LS36_RAT	0.0214447	1.75714	Males	Females	Protein kinase C OS=Rattus norvegicus GN=Prkcb PE=1 SV=2	64253	25001.4	112902	23181.2
	P63319|KPCG_RAT	0.0264367	1.35123	Males	Females	Protein kinase C gamma type OS=Rattus norvegicus GN=Prkcg PE=1 SV=1	77227.4	18518.2	104352	9625.24
	Q9R1Z0|VDAC3_RAT	0.022107	1.66158	Males	Females	Isoform 2 of Voltage-dependent anion-selective channel protein 3 OS=Rattus norvegicus GN=Vdac3	14447.4	4945.62	24005.5	4025.04
	Q64542|AT2B4_RAT, sp|P11505|AT2B1_RAT	0.0158596	3.02024	Males	Females	Calcium-transporting ATPase OS=Rattus norvegicus GN=Atp2b4 PE=1 SV=3	3163.81	2015.28	9555.48	3385.35
	P63329|PP2BA_RAT	0.0150672	1.91156	Males	Females	Isoform 2 of Serine/threonine-protein phosphatase 2B catalytic subunit alpha isoform OS=Rattus norvegicus GN=Ppp3ca	600065	198496	1.14706e+06	275130
	A0A0G2K7T5|A0A0G2K7T5_RAT	0.00671392	2.06265	Males	Females	Serine/threonine-protein phosphatase OS=Rattus norvegicus GN=Ppp3cb PE=1 SV=1	76331	20425.9	157444	29300.3
	F1LZG4|F1LZG4_RAT	0.017595	2.22397	Males	Females	Calcium/calmodulin-dependent protein kinase type II subunit alpha OS=Rattus norvegicus GN=Camk2a PE=1 SV=3	166662	68152.2	370651	111711
	F1M084|F1M084_RAT	0.0329016	2.00131	Males	Females	Phosphoinositide phospholipase C OS=Rattus norvegicus GN=Plcb1 PE=1 SV=3	21687.5	11714.4	43403.3	7686.07
	O08875|DCLK1_RAT;A0A1W2Q6Q2|A0A1W2Q6Q2_RAT;A0A1W2Q6Q2|A0A1W2Q6Q2_RAT	0.0154896	2.28546	Males	Females	Serine/threonine-protein kinase DCLK1 OS=Rattus norvegicus GN=Dclk1 PE=1 SV=1	228203	101327	521550	123273
	Q63092|CAMKV_RAT	0.012337	2.07776	Males	Females	CaM kinase-like vesicle-associated protein OS=Rattus norvegicus GN=Camkv PE=1 SV=1	287060	116157	596442	110141
	Q80Z30|PPM1E_RAT	0.0192958	2.02083	Males	Females	Protein phosphatase 1E OS=Rattus norvegicus GN=Ppm1e PE=1 SV=1	40458.5	15518.6	81760	22721.5
	P47728|CALB2_RAT	0.0136384	2.47477	Males	Females	Calretinin OS=Rattus norvegicus GN=Calb2 PE=1 SV=1	5698.38	2542.67	14102.2	3846.86
Phosphatidylinositol signaling system	Q5RJK6|Q5RJK6_RAT	0.0177496	1.19266	Females	Males	Inositol polyphosphate-1-phosphatase OS=Rattus norvegicus GN=Inpp1 PE=1 SV=1	16358.9	1585.74	13716.3	1008.06
	P29995|ITPR2_RAT	0.0299904	1.20776	Females	Males	Inositol 1,4,5-trisphosphate receptor type 2 OS=Rattus norvegicus GN=Itpr2 PE=1 SV=1	243232	28275.9	201391	20205.4
	G3V9D1|G3V9D1_RAT	0.0163161	1.65832	Females	Males	Phosphoinositide phospholipase C OS=Rattus norvegicus GN=Plcd1 PE=1 SV=1	209780	48187.5	126501	36499
	Q99JE6|PLCB3_RAT, F1M084|F1M084_RAT	0.00527983	1.77531	Females	Males	1-phosphatidylinositol 4,5-bisphosphate phosphodiesterase beta-3 OS=Rattus norvegicus GN=Plcb3 PE=1 SV=2	16701.9	3439.53	9407.88	1472.6
	Q4V888|PP4P2_RAT	0.0129403	1.89379	Females	Males	Type 2 phosphatidylinositol 4,5-bisphosphate 4-phosphatase OS=Rattus norvegicus GN=Tmem55a PE=1 SV=1	11703.9	3851.75	6180.18	1050.3
	P17105|IP3KA_RAT	0.0232957	1.71531	Males	Females	Inositol-trisphosphate 3-kinase A OS=Rattus norvegicus GN=Itpka PE=1 SV=3	2632.22	800.757	4515.09	1101.43
	O88377|PI42B_RAT	0.0296281	1.75795	Males	Females	Phosphatidylinositol 5-phosphate 4-kinase type-2 beta OS=Rattus norvegicus GN=Pip4k2b PE=1 SV=1	32663.3	14188.6	57420.3	10343.5
	F1LS36|F1LS36_RAT	0.0214447	1.75714	Males	Females	Protein kinase C OS=Rattus norvegicus GN=Prkcb PE=1 SV=2	64253	25001.4	112902	23181.2
	P63319|KPCG_RAT	0.0264367	1.35123	Males	Females	Protein kinase C gamma type OS=Rattus norvegicus GN=Prkcg PE=1 SV=1	77227.4	18518.2	104352	9625.24
	F1M084|F1M084_RAT	0.0329016	2.00131	Males	Females	Phosphoinositide phospholipase C OS=Rattus norvegicus GN=Plcb1 PE=1 SV=3	21687.5	11714.4	43403.3	7686.07
Phospholipase D signaling pathway	Q6P766|Q6P766_RAT, Q6IMX4|Q6IMX4_RAT	0.00843643	1.58372	Females	Males	Lipid phosphate phosphohydrolase 1 OS=Rattus norvegicus GN=Plpp1 PE=2 SV=1	65262.5	13646.4	41208.5	4866.36
	A0A0A0MY48|A0A0A0MY48_RAT, P21575|DYN1_RAT	0.00433565	1.41361	Females	Males	Dynamin-2 OS=Rattus norvegicus GN=Dnm2 PE=1 SV=1	58011.5	4816.06	41037.8	5013.76
	P21708|MK03_RAT, P63086|MK01_RAT	0.00407069	1.41457	Females	Males	Mitogen-activated protein kinase 3 OS=Rattus norvegicus GN=Mapk3 PE=1 SV=5	538091	38288.8	380391	46529.1
	Q99JE6|PLCB3_RAT, F1M084|F1M084_RAT	0.00527983	1.77531	Females	Males	1-phosphatidylinositol 4,5-bisphosphate phosphodiesterase beta-3 OS=Rattus norvegicus GN=Plcb3 PE=1 SV=2	16701.9	3439.53	9407.88	1472.6
	P41499|PTN11_RAT	0.00352383	1.56629	Females	Males	Tyrosine-protein phosphatase non-receptor type 11 OS=Rattus norvegicus GN=Ptpn11 PE=1 SV=4	123649	12428.1	78944.2	10320
	D3ZAL7|D3ZAL7_RAT	0.00879833	1.42304	Females	Males	Protein Gab1 OS=Rattus norvegicus GN=Gab1 PE=1 SV=2	12821.8	1088.53	9010.09	1736.88
	B0BNL8|B0BNL8_RAT, Q924S1|PLCD_RAT	0.00650394	1.47646	Females	Males	Agpat3 protein (Fragment) OS=Rattus norvegicus GN=Agpat3 PE=2 SV=1	93892.7	16785.9	63593.3	5934
	A0A0G2JTL4|A0A0G2JTL4_RAT	0.0104383	2.0411	Males	Females	Protein Kit OS=Rattus norvegicus GN=Kit PE=1 SV=1	10954.3	4331.33	22358.8	4406.2
	Q62844|FYN_RAT	0.0304224	1.17979	Males	Females	Tyrosine-protein kinase Fyn OS=Rattus norvegicus GN=Fyn PE=1 SV=1	6929.51	806.755	8175.33	615.442
	A0A0G2K508|A0A0G2K508_RAT	0.00334143	1.6839	Males	Females	Protein Rras2 OS=Rattus norvegicus GN=Rras2 PE=1 SV=1	3120.65	503.436	5254.87	487.115
	F1M084|F1M084_RAT	0.0329016	2.00131	Males	Females	Phosphoinositide phospholipase C OS=Rattus norvegicus GN=Plcb1 PE=1 SV=3	21687.5	11714.4	43403.3	7686.07
Sphingolipid signaling pathway	Q6P6T6|Q6P6T6_RAT	0.0133622	1.60567	Females	Males	Cathepsin D OS=Rattus norvegicus GN=Ctsd PE=1 SV=1	2.05779e+06	294759	1.28158e+06	350997
	P21708|MK03_RAT, P63086|MK01_RAT	0.00407069	1.41457	Females	Males	Mitogen-activated protein kinase 3 OS=Rattus norvegicus GN=Mapk3 PE=1 SV=5	538091	38288.8	380391	46529.1
	Q5EEY4|Q5EEY4_RAT, P10824|GNAI1_RAT	0.021463	1.21715	Females	Males	GTP-binding protein G-alpha-i2 splice variant a (Fragment) OS=Rattus norvegicus GN=Gnai2 PE=2 SV=1	139639	11520.9	114726	13470.7
	Q99JE6|PLCB3_RAT, F1M084|F1M084_RAT	0.00527983	1.77531	Females	Males	1-phosphatidylinositol 4,5-bisphosphate phosphodiesterase beta-3 OS=Rattus norvegicus GN=Plcb3 PE=1 SV=2	16701.9	3439.53	9407.88	1472.6
	Q6P7S1|ASAH1_RAT	0.00804074	1.66119	Females	Males	Acid ceramidase OS=Rattus norvegicus GN=Asah1 PE=2 SV=1	300354	64166	180806	26762.3
	Q5XI34|Q5XI34_RAT, Q4QQT4|2AAB_RAT	0.012232	1.41871	Males	Females	Protein Ppp2r1a OS=Rattus norvegicus GN=Ppp2r1a PE=1 SV=1	31940.3	6464.18	45314	4218.24
	A0A0G2JYA4|A0A0G2JYA4_RAT	0.0153133	1.25745	Males	Females	Serine/threonine-protein phosphatase OS=Rattus norvegicus GN=LOC100362453 PE=3 SV=1	149719	19961.7	188265	14499
	A0A0U1RRS7|A0A0U1RRS7_RAT	0.0195153	1.33256	Males	Females	Mitogen-activated protein kinase 10 OS=Rattus norvegicus GN=Mapk10 PE=4 SV=1	22002.3	2630.36	29319.4	4771.11
	P82471|GNAQ_RAT	0.0145918	1.53919	Males	Females	Guanine nucleotide-binding protein G(q) subunit alpha OS=Rattus norvegicus GN=Gnaq PE=2 SV=2	330926	86868.3	509357	60739.2
	Q62844|FYN_RAT	0.0304224	1.17979	Males	Females	Tyrosine-protein kinase Fyn OS=Rattus norvegicus GN=Fyn PE=1 SV=1	6929.51	806.755	8175.33	615.442
	Q6DUV1|Q6DUV1_RAT	0.00843643	2.5398	Males	Females	Protein kinase C epsilon type OS=Rattus norvegicus GN=Prkce PE=2 SV=1	39033.7	18176.8	99138	19950.4
	F1LS36|F1LS36_RAT	0.0214447	1.75714	Males	Females	Protein kinase C OS=Rattus norvegicus GN=Prkcb PE=1 SV=2	64253	25001.4	112902	23181.2
	P63319|KPCG_RAT	0.0264367	1.35123	Males	Females	Protein kinase C gamma type OS=Rattus norvegicus GN=Prkcg PE=1 SV=1	77227.4	18518.2	104352	9625.24
	F1M084|F1M084_RAT	0.0329016	2.00131	Males	Females	Phosphoinositide phospholipase C OS=Rattus norvegicus GN=Plcb1 PE=1 SV=3	21687.5	11714.4	43403.3	7686.07
cAMP signaling pathway	F1LQC1|F1LQC1_RAT	0.0110012	1.61712	Females	Males	Acyl-coenzyme A oxidase OS=Rattus norvegicus GN=Acox1 PE=1 SV=3	214389	49376.5	132574	23282.7
	P06686|AT1A2_RAT, P06687|AT1A3_RAT, P06685|AT1A1_RAT	0.00505634	1.41768	Females	Males	Sodium/potassium-transporting ATPase subunit alpha-2 OS=Rattus norvegicus GN=Atp1a2 PE=1 SV=1	1.48281e+06	195599	1.04594e+06	98597.2
	Q5M9H4|Q5M9H4_RAT	0.0476168	1.30864	Females	Males	Sodium/potassium-transporting ATPase subunit beta OS=Rattus norvegicus GN=Atp1b2 PE=2 SV=1	87395.7	19672.5	66783.8	7101.2
	P62836|RAP1A_RAT	0.00298691	1.38266	Females	Males	Ras-related protein Rap-1A OS=Rattus norvegicus GN=Rap1a PE=1 SV=1	448633	49506.6	324471	8891.51
	P21708|MK03_RAT, P63086|MK01_RAT	0.00407069	1.41457	Females	Males	Mitogen-activated protein kinase 3 OS=Rattus norvegicus GN=Mapk3 PE=1 SV=5	538091	38288.8	380391	46529.1
	P15791|KCC2D_RAT, F1LZG4|F1LZG4_RAT, G3V9G3|G3V9G3_RAT	0.00556894	1.58489	Females	Males	Calcium/calmodulin-dependent protein kinase type II subunit delta OS=Rattus norvegicus GN=Camk2d PE=1 SV=1	105062	15795.6	66290.2	10231.8
	Q5EEY4|Q5EEY4_RAT, P10824|GNAI1_RAT	0.021463	1.21715	Females	Males	GTP-binding protein G-alpha-i2 splice variant a (Fragment) OS=Rattus norvegicus GN=Gnai2 PE=2 SV=1	139639	11520.9	114726	13470.7
	Q62636|RAP1B_RAT	0.00278128	1.20354	Females	Males	Ras-related protein Rap-1b OS=Rattus norvegicus GN=Rap1b PE=1 SV=2	186648	10103.4	155082	2775.76
	Q6J4I0|PPR1B_RAT	0.0185031	1.42517	Females	Males	Protein phosphatase 1 regulatory subunit 1B OS=Rattus norvegicus GN=Ppp1r1b PE=1 SV=1	104676	21415.8	73448	10629.6
	Q05759|Q05759_RAT	0.0167644	3.37233	Males	Females	CAMP-dependent protein kinase catalytic subunit (Fragment) OS=Rattus norvegicus GN=Prkacb PE=2 SV=1	4963.79	3829.07	16739.6	4180.84
	A0A0U1RRS7|A0A0U1RRS7_RAT	0.0195153	1.33256	Males	Females	Mitogen-activated protein kinase 10 OS=Rattus norvegicus GN=Mapk10 PE=4 SV=1	22002.3	2630.36	29319.4	4771.11
	Q6MFX8|Q6MFX8_RAT	0.0101334	1.67868	Males	Females	Gamma-aminobutyric acid (GABA) B receptor 1 OS=Rattus norvegicus GN=Gabbr1 PE=1 SV=1	32494.9	9150.05	54548.5	5768.84
	M0R9A7|M0R9A7_RAT	0.0289163	1.77674	Males	Females	Glutamate receptor 1 OS=Rattus norvegicus GN=Gria1 PE=1 SV=2	29776.1	14143.2	52904.5	9362.47
	P19491|GRIA2_RAT	0.0204412	1.66807	Males	Females	Glutamate receptor 2 OS=Rattus norvegicus GN=Gria2 PE=1 SV=2	62367.3	23615.6	104033	13331.4
	O35889|AFAD_RAT	0.0281538	1.65141	Males	Females	Afadin OS=Rattus norvegicus GN=Mllt4 PE=1 SV=1	4337.07	1630.22	7162.28	1231.53
	Q64568|AT2B3_RAT, P11506|AT2B2_RAT, P11505|AT2B1_RAT	0.00736114	3.06039	Males	Females	Plasma membrane calcium-transporting ATPase 3 OS=Rattus norvegicus GN=Atp2b3 PE=1 SV=2	8081.34	4255.41	24732.1	5871.76
	A0A0G2K508|A0A0G2K508_RAT	0.00334143	1.6839	Males	Females	Protein Rras2 OS=Rattus norvegicus GN=Rras2 PE=1 SV=1	3120.65	503.436	5254.87	487.115
	Q64542|AT2B4_RAT, sp|P11505|AT2B1_RAT	0.0158596	3.02024	Males	Females	Calcium-transporting ATPase OS=Rattus norvegicus GN=Atp2b4 PE=1 SV=3	3163.81	2015.28	9555.48	3385.35
	F1LZG4|F1LZG4_RAT	0.017595	2.22397	Males	Females	Calcium/calmodulin-dependent protein kinase type II subunit alpha OS=Rattus norvegicus GN=Camk2a PE=1 SV=3	166662	68152.2	370651	111711
	P06687|AT1A3_RAT	0.00949686	2.42835	Males	Females	Sodium/potassium-transporting ATPase subunit alpha-3 OS=Rattus norvegicus GN=Atp1a3 PE=1 SV=2	617092	295563	1.49852e+06	292729
	P81377|KAP1_RAT	0.0226507	2.57184	Males	Females	cAMP-dependent protein kinase type I-beta regulatory subunit OS=Rattus norvegicus GN=Prkar1b PE=2 SV=2	5949.2	3436.18	15300.4	5984.64
cGMP-PKG signaling pathway	P06686|AT1A2_RAT, P06687|AT1A3_RAT, P06685|AT1A1_RAT	0.00505634	1.41768	Females	Males	Sodium/potassium-transporting ATPase subunit alpha-2 OS=Rattus norvegicus GN=Atp1a2 PE=1 SV=1	1.48281e+06	195599	1.04594e+06	98597.2
	Q5M9H4|Q5M9H4_RAT	0.0476168	1.30864	Females	Males	Sodium/potassium-transporting ATPase subunit beta OS=Rattus norvegicus GN=Atp1b2 PE=2 SV=1	87395.7	19672.5	66783.8	7101.2
	P21708|MK03_RAT, P63086|MK01_RAT	0.00407069	1.41457	Females	Males	Mitogen-activated protein kinase 3 OS=Rattus norvegicus GN=Mapk3 PE=1 SV=5	538091	38288.8	380391	46529.1
	Q5EEY4|Q5EEY4_RAT, P10824|GNAI1_RAT	0.021463	1.21715	Females	Males	GTP-binding protein G-alpha-i2 splice variant a (Fragment) OS=Rattus norvegicus GN=Gnai2 PE=2 SV=1	139639	11520.9	114726	13470.7
	P29995|ITPR2_RAT	0.0299904	1.20776	Females	Males	Inositol 1,4,5-trisphosphate receptor type 2 OS=Rattus norvegicus GN=Itpr2 PE=1 SV=1	243232	28275.9	201391	20205.4
	Q99JE6|PLCB3_RAT, F1M084|F1M084_RAT	0.00527983	1.77531	Females	Males	1-phosphatidylinositol 4,5-bisphosphate phosphodiesterase beta-3 OS=Rattus norvegicus GN=Plcb3 PE=1 SV=2	16701.9	3439.53	9407.88	1472.6
	F7EWC1|F7EWC1_RAT	0.00803518	1.51868	Females	Males	Protein Vasp OS=Rattus norvegicus GN=Vasp PE=1 SV=2	74223.6	4792.39	48873.6	10204.9
	E2CWF1|E2CWF1_RAT, A0A0G2K7T5|A0A0G2K7T5_RAT, P63329|PP2BA_RAT	0.00505228	1.49121	Males	Females	Serine/threonine-protein phosphatase OS=Rattus norvegicus GN=Ppp3cc PE=2 SV=1	17220	2532.02	25678.7	2613.52
	P82471|GNAQ_RAT	0.0145918	1.53919	Males	Females	Guanine nucleotide-binding protein G(q) subunit alpha OS=Rattus norvegicus GN=Gnaq PE=2 SV=2	330926	86868.3	509357	60739.2
	Q9JID2|GNA11_RAT	0.0166398	1.42108	Males	Females	Guanine nucleotide-binding protein subunit alpha-11 OS=Rattus norvegicus GN=Gna11 PE=2 SV=1	62196.2	12074	88385.7	12569.2
	A0A0G2JZK7|A0A0G2JZK7_RAT	0.0185389	2.36649	Males	Females	Sodium/calcium exchanger 2 OS=Rattus norvegicus GN=Slc8a2 PE=4 SV=1	43804.6	25178.5	103663	27958.9
	Q64568|AT2B3_RAT, P11506|AT2B2_RAT, P11505|AT2B1_RAT	0.00736114	3.06039	Males	Females	Plasma membrane calcium-transporting ATPase 3 OS=Rattus norvegicus GN=Atp2b3 PE=1 SV=2	8081.34	4255.41	24732.1	5871.76
	Q9Z2L0|VDAC1_RAT	0.0147895	1.30041	Males	Females	Voltage-dependent anion-selective channel protein 1 OS=Rattus norvegicus GN=Vdac1 PE=1 SV=4	92894.1	9929.58	120800	15220.9
	A0A0H2UHV6|A0A0H2UHV6_RAT, P63100|CANB1_RAT	0.0125057	1.96947	Males	Females	Calcineurin subunit B type 1 OS=Rattus norvegicus GN=Ppp3r1 PE=4 SV=1	57414.7	21279.3	113077	15094.3
	Q6DUV1|Q6DUV1_RAT	0.00843643	2.5398	Males	Females	Protein kinase C epsilon type OS=Rattus norvegicus GN=Prkce PE=2 SV=1	39033.7	18176.8	99138	19950.4
	A0A0G2K876|A0A0G2K876_RAT, Q01062|PDE2A_RAT	0.0127498	2.19379	Males	Females	cGMP-dependent 3',5'-cyclic phosphodiesterase OS=Rattus norvegicus GN=Pde2a PE=1 SV=1	15504.4	7012.1	34013.5	5919.6
	P63329|PP2BA_RAT	0.0150672	1.91156	Males	Females	Isoform 2 of Serine/threonine-protein phosphatase 2B catalytic subunit alpha isoform OS=Rattus norvegicus GN=Ppp3ca	600065	198496	1.14706e+06	275130
	Q64542|AT2B4_RAT, sp|P11505|AT2B1_RAT	0.0158596	3.02024	Males	Females	Calcium-transporting ATPase OS=Rattus norvegicus GN=Atp2b4 PE=1 SV=3	3163.81	2015.28	9555.48	3385.35
	Q9R1Z0|VDAC3_RAT	0.022107	1.66158	Males	Females	Isoform 2 of Voltage-dependent anion-selective channel protein 3 OS=Rattus norvegicus GN=Vdac3	14447.4	4945.62	24005.5	4025.04
	A0A0G2K7T5|A0A0G2K7T5_RAT	0.00671392	2.06265	Males	Females	Serine/threonine-protein phosphatase OS=Rattus norvegicus GN=Ppp3cb PE=1 SV=1	76331	20425.9	157444	29300.3
	P06687|AT1A3_RAT	0.00949686	2.42835	Males	Females	Sodium/potassium-transporting ATPase subunit alpha-3 OS=Rattus norvegicus GN=Atp1a3 PE=1 SV=2	617092	295563	1.49852e+06	292729
	F1M084|F1M084_RAT	0.0329016	2.00131	Males	Females	Phosphoinositide phospholipase C OS=Rattus norvegicus GN=Plcb1 PE=1 SV=3	21687.5	11714.4	43403.3	7686.07
PI3K-Akt signaling pathway	A2RRU1|GYS1_RAT	0.0365056	1.50105	Females	Males	Glycogen [starch] synthase, muscle OS=Rattus norvegicus GN=Gys1 PE=1 SV=1	12753.1	3464.78	8496.14	1854.45
	P34058|HS90B_RAT, P82995|HS90A_RAT	0.00816317	1.14126	Females	Males	Heat shock protein HSP 90-beta OS=Rattus norvegicus GN=Hsp90ab1 PE=1 SV=4	1.28027e+06	70631.4	1.1218e+06	50113.3
	G3V6P8|G3V6P8_RAT	0.00545392	1.84686	Females	Males	Guanine nucleotide-binding protein subunit gamma OS=Rattus norvegicus GN=Gng12 PE=1 SV=1	261967	59288.9	141845	24227.1
	Q63604|NTRK2_RAT	0.0461573	1.66475	Females	Males	BDNF/NT-3 growth factors receptor OS=Rattus norvegicus GN=Ntrk2 PE=1 SV=1	3604.6	1275.64	2165.25	604.778
	P21708|MK03_RAT, P63086|MK01_RAT	0.00407069	1.41457	Females	Males	Mitogen-activated protein kinase 3 OS=Rattus norvegicus GN=Mapk3 PE=1 SV=5	538091	38288.8	380391	46529.1
	Q45QK8|Q45QK8_RAT	0.0146008	1.68019	Females	Males	Guanine nucleotide-binding protein subunit gamma (Fragment) OS=Rattus norvegicus GN=Gng5 PE=2 SV=1	42079.4	5479.92	25044.5	8162.66
	F1MAA7|F1MAA7_RAT	0.00843643	2.09788	Females	Males	Protein Lamc1 OS=Rattus norvegicus GN=Lamc1 PE=1 SV=1	66255.5	20496.9	31582.2	8260.15
	D4A409|D4A409_RAT	0.017595	3.28041	Females	Males	Laminin, alpha 1 OS=Rattus norvegicus GN=Lama1 PE=2 SV=1	2485.67	1641.89	757.73	221.929
	F1LST1|F1LST1_RAT	0.0285435	1.79882	Females	Males	Fibronectin OS=Rattus norvegicus GN=Fn1 PE=1 SV=3	11068.8	4138.83	6153.35	1926.88
	A0A0G2JSK5|A0A0G2JSK5_RAT	0.0127013	1.60432	Females	Males	Integrin beta OS=Rattus norvegicus GN=Itgb1 PE=1 SV=1	191239	45900.3	119202	19958.3
	O35346|FAK1_RAT	0.0159809	1.36585	Females	Males	Focal adhesion kinase 1 OS=Rattus norvegicus GN=Ptk2 PE=1 SV=1	6080.34	591.489	4451.7	909.225
	F1M6Q3|F1M6Q3_RAT	0.0170224	3.34562	Females	Males	Protein Col4a2 OS=Rattus norvegicus GN=Col4a2 PE=1 SV=3	5314.07	3270.47	1588.37	850.283
	M0R6K0|M0R6K0_RAT	0.012291	2.24927	Females	Males	Laminin subunit beta-2 OS=Rattus norvegicus GN=Lamb2 PE=1 SV=1	18884.5	7915.83	8395.83	1755.55
	Q924W2|Q924W2_RAT	0.0104398	1.77429	Females	Males	Integrin alpha 6 subchain (Fragment) OS=Rattus norvegicus GN=Itga6 PE=2 SV=1	13078	2848.82	7370.84	1744.25
	F1LZX9|F1LZX9_RAT	0.00278128	1.4879	Females	Males	Protein Itgav OS=Rattus norvegicus GN=Itgav PE=1 SV=3	12482.3	1167.51	8389.23	648.035
	Q63258|ITA7_RAT	0.00850761	1.78414	Females	Males	Integrin alpha-7 OS=Rattus norvegicus GN=Itga7 PE=1 SV=2	8579.84	2135.29	4808.96	969.542
	A0A0A0MY09|A0A0A0MY09_RAT	0.00398001	1.28755	Females	Males	Endoplasmin OS=Rattus norvegicus GN=Hsp90b1 PE=1 SV=1	1.4571e+06	98912.4	1.13168e+06	90523.2
	P18266|GSK3B_RAT	0.0243498	1.4088	Males	Females	Glycogen synthase kinase-3 beta OS=Rattus norvegicus GN=Gsk3b PE=1 SV=1	103034	19377.1	145155	24268.2
	Q5XI34|Q5XI34_RAT, Q4QQT4|2AAB_RAT	0.012232	1.41871	Males	Females	Protein Ppp2r1a OS=Rattus norvegicus GN=Ppp2r1a PE=1 SV=1	31940.3	6464.18	45314	4218.24
	A0A0G2JYA4|A0A0G2JYA4_RAT	0.0153133	1.25745	Males	Females	Serine/threonine-protein phosphatase OS=Rattus norvegicus GN=LOC100362453 PE=3 SV=1	149719	19961.7	188265	14499
	P54311|GBB1_RAT	0.00340944	1.48872	Males	Females	Guanine nucleotide-binding protein G(I)/G(S)/G(T) subunit beta-1 OS=Rattus norvegicus GN=Gnb1 PE=1 SV=4	391618	47682.1	583009	39266
	A0A0G2JTL4|A0A0G2JTL4_RAT	0.0104383	2.0411	Males	Females	Protein Kit OS=Rattus norvegicus GN=Kit PE=1 SV=1	10954.3	4331.33	22358.8	4406.2
	B2LYI9|B2LYI9_RAT, A0A0G2K1L0|A0A0G2K1L0_RAT, A0A096MJE6|A0A096MJE6_RAT, F1LQ63|F1LQ63_RAT	0.00871605	2.1658	Males	Females	Tenascin C OS=Rattus norvegicus GN=Tnc PE=2 SV=1	151552	41810.4	328231	91468.6
	P62260|1433E_RAT	0.0188971	1.45167	Males	Females	14-3-3 protein epsilon OS=Rattus norvegicus GN=Ywhae PE=1 SV=1	5222.53	1052.62	7581.37	1316.79
	P63102|1433Z_RAT, P35213|1433B_RAT, P68255|1433T_RAT	0.00630544	1.33491	Males	Females	14-3-3 protein zeta/delta OS=Rattus norvegicus GN=Ywhaz PE=1 SV=1	3.42058e+06	395528	4.56617e+06	372268
	P68511|1433F_RAT, P61983|1433G_RAT	0.0147895	1.60452	Males	Females	14-3-3 protein eta OS=Rattus norvegicus GN=Ywhah PE=1 SV=2	938467	242358	1.50579e+06	245863
AMPK signaling pathway	A2RRU1|GYS1_RAT	0.0365056	1.50105	Females	Males	Glycogen [starch] synthase, muscle OS=Rattus norvegicus GN=Gys1 PE=1 SV=1	12753.1	3464.78	8496.14	1854.45
	P05197|EF2_RAT	0.00362016	1.24968	Females	Males	Elongation factor 2 OS=Rattus norvegicus GN=Eef2 PE=1 SV=4	813291	51785.2	650801	35594.9
	P32198|CPT1A_RAT	0.0101334	1.75629	Females	Males	Carnitine O-palmitoyltransferase 1, liver isoform OS=Rattus norvegicus GN=Cpt1a PE=1 SV=2	213319	58000.6	121460	21992.4
	P12785|FAS_RAT	0.00315766	1.2998	Males	Females	Fatty acid synthase OS=Rattus norvegicus GN=Fasn PE=1 SV=3	378400	23927.9	491845	32626.3
	P47858|PFKAM_RAT	0.0355302	1.27671	Males	Females	ATP-dependent 6-phosphofructokinase, muscle type OS=Rattus norvegicus GN=Pfkm PE=1 SV=3	7832.82	1093.21	10000.2	1565.63
	Q5XI34|Q5XI34_RAT, Q4QQT4|2AAB_RAT	0.012232	1.41871	Males	Females	Protein Ppp2r1a OS=Rattus norvegicus GN=Ppp2r1a PE=1 SV=1	31940.3	6464.18	45314	4218.24
	A0A0G2JYA4|A0A0G2JYA4_RAT	0.0153133	1.25745	Males	Females	Serine/threonine-protein phosphatase OS=Rattus norvegicus GN=LOC100362453 PE=3 SV=1	149719	19961.7	188265	14499
	F1LP82|F1LP82_RAT	0.00970446	1.57619	Males	Females	Ras-related protein Rab-2A OS=Rattus norvegicus GN=Rab2a PE=1 SV=3	53124.4	11781	83734	11660.2
	B0BMW0|B0BMW0_RAT	0.0147534	1.44474	Males	Females	RAB14, member RAS oncogene family OS=Rattus norvegicus GN=Rab14 PE=1 SV=1	178770	34774.4	258277	33193.1
mTOR signaling pathway	P21708|MK03_RAT, P63086|MK01_RAT	0.00407069	1.41457	Females	Males	Mitogen-activated protein kinase 3 OS=Rattus norvegicus GN=Mapk3 PE=1 SV=5	538091	38288.8	380391	46529.1
	Q794F9|4F2_RAT	0.00914369	1.43672	Females	Males	4F2 cell-surface antigen heavy chain OS=Rattus norvegicus GN=Slc3a2 PE=1 SV=1	881972	117151	613879	87890.7
	Q5XFW8|SEC13_RAT	0.00390899	1.21189	Females	Males	Protein SEC13 homolog OS=Rattus norvegicus GN=Sec13 PE=1 SV=1	66666	3862.79	55010	2512.11
	E9PTI1|E9PTI1_RAT	0.0142177	1.437	Males	Females	Protein Atp6v1h OS=Rattus norvegicus GN=Atp6v1h PE=1 SV=1	56816.6	13122.7	81645.5	5689.76
	D4A133|D4A133_RAT	0.012337	1.5447	Males	Females	ATPase H+-transporting V1 subunit A OS=Rattus norvegicus GN=Atp6v1a PE=1 SV=1	383675	84476.7	592664	77854.9
	P62815|VATB2_RAT	0.00843515	1.53356	Males	Females	V-type proton ATPase subunit B, brain isoform OS=Rattus norvegicus GN=Atp6v1b2 PE=1 SV=1	120398	20148.2	184638	28354.1
	G3V7L8|G3V7L8_RAT	0.00391065	2.01886	Males	Females	ATPase, H+ transporting, V1 subunit E isoform 1, isoform CRA_a OS=Rattus norvegicus GN=Atp6v1e1 PE=1 SV=1	26198.1	7903.41	52890.3	6062.79
	P50408|VATF_RAT	0.00991757	1.74256	Males	Females	V-type proton ATPase subunit F OS=Rattus norvegicus GN=Atp6v1f PE=1 SV=1	41260.7	9909.54	71899.3	10826.6
	P18266|GSK3B_RAT	0.0243498	1.4088	Males	Females	Glycogen synthase kinase-3 beta OS=Rattus norvegicus GN=Gsk3b PE=1 SV=1	103034	19377.1	145155	24268.2
	F1LS36|F1LS36_RAT	0.0214447	1.75714	Males	Females	Protein kinase C OS=Rattus norvegicus GN=Prkcb PE=1 SV=2	64253	25001.4	112902	23181.2
	P63319|KPCG_RAT	0.0264367	1.35123	Males	Females	Protein kinase C gamma type OS=Rattus norvegicus GN=Prkcg PE=1 SV=1	77227.4	18518.2	104352	9625.24

## Sheet: Nervous system
Pathway	Accession ID	q.value	Fold change	Highest mean condition	Lowest mean condition	Description	Mean (males)	Std Deviation (males)	Mean (females)	Std Deviation (females)
Glutamatergic synapse	P09606|GLNA_RAT	0.0167644	1.29877	Females	Males	Glutamine synthetase OS=Rattus norvegicus GN=Glul PE=1 SV=3	5.55959e+06	341723	4.28067e+06	768390
	G3V6P8|G3V6P8_RAT	0.00545392	1.84686	Females	Males	Guanine nucleotide-binding protein subunit gamma OS=Rattus norvegicus GN=Gng12 PE=1 SV=1	261967	59288.9	141845	24227.1
	P21708|MK03_RAT, P63086|MK01_RAT	0.00407069	1.41457	Females	Males	Mitogen-activated protein kinase 3 OS=Rattus norvegicus GN=Mapk3 PE=1 SV=5	538091	38288.8	380391	46529.1
	Q45QK8|Q45QK8_RAT	0.0146008	1.68019	Females	Males	Guanine nucleotide-binding protein subunit gamma (Fragment) OS=Rattus norvegicus GN=Gng5 PE=2 SV=1	42079.4	5479.92	25044.5	8162.66
	Q5EEY4|Q5EEY4_RAT, P10824|GNAI1_RAT	0.021463	1.21715	Females	Males	GTP-binding protein G-alpha-i2 splice variant a (Fragment) OS=Rattus norvegicus GN=Gnai2 PE=2 SV=1	139639	11520.9	114726	13470.7
	P29995|ITPR2_RAT	0.0299904	1.20776	Females	Males	Inositol 1,4,5-trisphosphate receptor type 2 OS=Rattus norvegicus GN=Itpr2 PE=1 SV=1	243232	28275.9	201391	20205.4
	A0A0G2KAS7|A0A0G2KAS7_RAT	0.00386967	1.28062	Females	Males	Amino acid transporter OS=Rattus norvegicus GN=Slc1a3 PE=1 SV=1	3.16216e+06	124309	2.46925e+06	214374
	Q99JE6|PLCB3_RAT, F1M084|F1M084_RAT	0.00527983	1.77531	Females	Males	1-phosphatidylinositol 4,5-bisphosphate phosphodiesterase beta-3 OS=Rattus norvegicus GN=Plcb3 PE=1 SV=2	16701.9	3439.53	9407.88	1472.6
	P10860|DHE3_RAT	0.00791645	1.42869	Females	Males	Glutamate dehydrogenase 1, mitochondrial OS=Rattus norvegicus GN=Glud1 PE=1 SV=2	4.23787e+06	327518	2.96627e+06	510875
	P13264|GLSK_RAT	0.00685657	2.40635	Males	Females	Glutaminase kidney isoform, mitochondrial OS=Rattus norvegicus GN=Gls PE=1 SV=2	199057	67098.9	479000	97509.6
	Q05759|Q05759_RAT	0.0167644	3.37233	Males	Females	CAMP-dependent protein kinase catalytic subunit (Fragment) OS=Rattus norvegicus GN=Prkacb PE=2 SV=1	4963.79	3829.07	16739.6	4180.84
	E2CWF1|E2CWF1_RAT, A0A0G2K7T5|A0A0G2K7T5_RAT, P63329|PP2BA_RAT	0.00505228	1.49121	Males	Females	Serine/threonine-protein phosphatase OS=Rattus norvegicus GN=Ppp3cc PE=2 SV=1	17220	2532.02	25678.7	2613.52
	P59215|GNAO_RAT	0.0118285	1.4676	Males	Females	Guanine nucleotide-binding protein G(o) subunit alpha OS=Rattus norvegicus GN=Gnao1 PE=1 SV=2	605372	125094	888447	84030.9
	P54311|GBB1_RAT	0.00340944	1.48872	Males	Females	Guanine nucleotide-binding protein G(I)/G(S)/G(T) subunit beta-1 OS=Rattus norvegicus GN=Gnb1 PE=1 SV=4	391618	47682.1	583009	39266
	P82471|GNAQ_RAT	0.0145918	1.53919	Males	Females	Guanine nucleotide-binding protein G(q) subunit alpha OS=Rattus norvegicus GN=Gnaq PE=2 SV=2	330926	86868.3	509357	60739.2
	M0R9A7|M0R9A7_RAT	0.0289163	1.77674	Males	Females	Glutamate receptor 1 OS=Rattus norvegicus GN=Gria1 PE=1 SV=2	29776.1	14143.2	52904.5	9362.47
	P19491|GRIA2_RAT	0.0204412	1.66807	Males	Females	Glutamate receptor 2 OS=Rattus norvegicus GN=Gria2 PE=1 SV=2	62367.3	23615.6	104033	13331.4
	A0A0H2UHV6|A0A0H2UHV6_RAT, P63100|CANB1_RAT	0.0125057	1.96947	Males	Females	Calcineurin subunit B type 1 OS=Rattus norvegicus GN=Ppp3r1 PE=4 SV=1	57414.7	21279.3	113077	15094.3
	P31016|DLG4_RAT	0.0200251	1.68044	Males	Females	Disks large homolog 4 OS=Rattus norvegicus GN=Dlg4 PE=1 SV=1	114043	36997.2	191644	34272.9
	G3V849|G3V849_RAT	0.0194264	4.47283	Males	Females	Discs, large (Drosophila) homolog-associated protein 1, isoform CRA_a OS=Rattus norvegicus GN=Dlgap1 PE=1 SV=3	1426.31	1702.22	6379.65	1829.58
	A0A0H2UI35|A0A0H2UI35_RAT	0.00278128	3.25928	Males	Females	Homer protein homolog 1 OS=Rattus norvegicus GN=Homer1 PE=1 SV=1	3400.64	1021.42	11083.6	1617.75
	F1LS36|F1LS36_RAT	0.0214447	1.75714	Males	Females	Protein kinase C OS=Rattus norvegicus GN=Prkcb PE=1 SV=2	64253	25001.4	112902	23181.2
	P63319|KPCG_RAT	0.0264367	1.35123	Males	Females	Protein kinase C gamma type OS=Rattus norvegicus GN=Prkcg PE=1 SV=1	77227.4	18518.2	104352	9625.24
	P63329|PP2BA_RAT	0.0150672	1.91156	Males	Females	Isoform 2 of Serine/threonine-protein phosphatase 2B catalytic subunit alpha isoform OS=Rattus norvegicus GN=Ppp3ca	600065	198496	1.14706e+06	275130
	M0R5T5|M0R5T5_RAT	0.0357248	2.48899	Males	Females	SH3 and multiple ankyrin repeat domains protein 2 OS=Rattus norvegicus GN=Shank2 PE=1 SV=2	2844.8	2887.95	7080.68	1663
	A0A0G2K7T5|A0A0G2K7T5_RAT	0.00671392	2.06265	Males	Females	Serine/threonine-protein phosphatase OS=Rattus norvegicus GN=Ppp3cb PE=1 SV=1	76331	20425.9	157444	29300.3
	F1M084|F1M084_RAT	0.0329016	2.00131	Males	Females	Phosphoinositide phospholipase C OS=Rattus norvegicus GN=Plcb1 PE=1 SV=3	21687.5	11714.4	43403.3	7686.07
	D3ZDC0|D3ZDC0_RAT;D3ZDC0|D3ZDC0_RAT;Q62889-2|NLGN3_RAT	0.00850761	2.17832	Males	Females	Neuroligin-3 OS=Rattus norvegicus GN=Nlgn3 PE=1 SV=1	25216	9204.98	54928.6	9873.89
	F1LPP6|F1LPP6_RAT;F1LPP6|F1LPP6_RAT	0.0251852	2.31053	Males	Females	A-kinase anchor protein 5 OS=Rattus norvegicus GN=Akap5 PE=1 SV=1	10157.7	5552.67	23469.6	5740.54
	F1LZG4|F1LZG4_RAT	0.017595	2.22397	Males	Females	Calcium/calmodulin-dependent protein kinase type II subunit alpha OS=Rattus norvegicus GN=Camk2a PE=1 SV=3	166662	68152.2	370651	111711
GABAergic synapse	P09606|GLNA_RAT	0.0167644	1.29877	Females	Males	Glutamine synthetase OS=Rattus norvegicus GN=Glul PE=1 SV=3	5.55959e+06	341723	4.28067e+06	768390
	G3V6P8|G3V6P8_RAT	0.00545392	1.84686	Females	Males	Guanine nucleotide-binding protein subunit gamma OS=Rattus norvegicus GN=Gng12 PE=1 SV=1	261967	59288.9	141845	24227.1
	Q45QK8|Q45QK8_RAT	0.0146008	1.68019	Females	Males	Guanine nucleotide-binding protein subunit gamma (Fragment) OS=Rattus norvegicus GN=Gng5 PE=2 SV=1	42079.4	5479.92	25044.5	8162.66
	Q5EEY4|Q5EEY4_RAT, P10824|GNAI1_RAT	0.021463	1.21715	Females	Males	GTP-binding protein G-alpha-i2 splice variant a (Fragment) OS=Rattus norvegicus GN=Gnai2 PE=2 SV=1	139639	11520.9	114726	13470.7
	A0A0G2K5D4|A0A0G2K5D4_RAT	0.0184158	1.47841	Females	Males	Gamma-aminobutyric acid receptor subunit beta-3 (Fragment) OS=Rattus norvegicus GN=Gabrb3 PE=1 SV=1	71392.2	9162.12	48289.9	12984.1
	Q03555|GEPH_RAT	0.00553222	1.34853	Females	Males	Gephyrin OS=Rattus norvegicus GN=Gphn PE=1 SV=3	259380	19149.8	192343	22288.5
	P51650|SSDH_RAT	0.0145918	3.72044	Females	Males	Succinate-semialdehyde dehydrogenase, mitochondrial OS=Rattus norvegicus GN=Aldh5a1 PE=1 SV=2	7101.5	4125.69	1908.78	965.197
	P13264|GLSK_RAT	0.00685657	2.40635	Males	Females	Glutaminase kidney isoform, mitochondrial OS=Rattus norvegicus GN=Gls PE=1 SV=2	199057	67098.9	479000	97509.6
	Q05683|DCE2_RAT	0.00970446	2.39556	Males	Females	Glutamate decarboxylase 2 OS=Rattus norvegicus GN=Gad2 PE=1 SV=1	29568.1	13384.6	70832.3	10599.9
	Q05759|Q05759_RAT	0.0167644	3.37233	Males	Females	CAMP-dependent protein kinase catalytic subunit (Fragment) OS=Rattus norvegicus GN=Prkacb PE=2 SV=1	4963.79	3829.07	16739.6	4180.84
	P59215|GNAO_RAT	0.0118285	1.4676	Males	Females	Guanine nucleotide-binding protein G(o) subunit alpha OS=Rattus norvegicus GN=Gnao1 PE=1 SV=2	605372	125094	888447	84030.9
	P54311|GBB1_RAT	0.00340944	1.48872	Males	Females	Guanine nucleotide-binding protein G(I)/G(S)/G(T) subunit beta-1 OS=Rattus norvegicus GN=Gnb1 PE=1 SV=4	391618	47682.1	583009	39266
	Q6MFX8|Q6MFX8_RAT	0.0101334	1.67868	Males	Females	Gamma-aminobutyric acid (GABA) B receptor 1 OS=Rattus norvegicus GN=Gabbr1 PE=1 SV=1	32494.9	9150.05	54548.5	5768.84
	P18508|GBRG2_RAT	0.0184827	1.85672	Males	Females	Gamma-aminobutyric acid receptor subunit gamma-2 OS=Rattus norvegicus GN=Gabrg2 PE=1 SV=1	2967.89	814.547	5510.55	1958.89
	F1LQ81|F1LQ81_RAT	0.0089381	2.3212	Males	Females	N-ethylmaleimide sensitive fusion protein, isoform CRA_b OS=Rattus norvegicus GN=Nsf PE=1 SV=3	283006	122363	656914	118801
	F1LS36|F1LS36_RAT	0.0214447	1.75714	Males	Females	Protein kinase C OS=Rattus norvegicus GN=Prkcb PE=1 SV=2	64253	25001.4	112902	23181.2
	P63319|KPCG_RAT	0.0264367	1.35123	Males	Females	Protein kinase C gamma type OS=Rattus norvegicus GN=Prkcg PE=1 SV=1	77227.4	18518.2	104352	9625.24
	Q62889-2|NLGN3_RAT	0.00850761	2.17832	Males	Females	Neuroligin-3 OS=Rattus norvegicus GN=Nlgn3 PE=1 SV=1	25216	9204.98	54928.6	9873.89
	P97546|NPTN_RAT;P97546-3|NPTN_RAT	0.00461515	2.20992	Males	Females	Neuroplastin OS=Rattus norvegicus GN=Nptn PE=1 SV=3	56924.8	18387.7	125799	17034.6
Cholinergic synapse	G3V6P8|G3V6P8_RAT	0.00545392	1.84686	Females	Males	Guanine nucleotide-binding protein subunit gamma OS=Rattus norvegicus GN=Gng12 PE=1 SV=1	261967	59288.9	141845	24227.1
	P21708|MK03_RAT, P63086|MK01_RAT	0.00407069	1.41457	Females	Males	Mitogen-activated protein kinase 3 OS=Rattus norvegicus GN=Mapk3 PE=1 SV=5	538091	38288.8	380391	46529.1
	P15791|KCC2D_RAT, F1LZG4|F1LZG4_RAT, G3V9G3|G3V9G3_RAT	0.00556894	1.58489	Females	Males	Calcium/calmodulin-dependent protein kinase type II subunit delta OS=Rattus norvegicus GN=Camk2d PE=1 SV=1	105062	15795.6	66290.2	10231.8
	Q45QK8|Q45QK8_RAT	0.0146008	1.68019	Females	Males	Guanine nucleotide-binding protein subunit gamma (Fragment) OS=Rattus norvegicus GN=Gng5 PE=2 SV=1	42079.4	5479.92	25044.5	8162.66
	Q5EEY4|Q5EEY4_RAT, P10824|GNAI1_RAT	0.021463	1.21715	Females	Males	GTP-binding protein G-alpha-i2 splice variant a (Fragment) OS=Rattus norvegicus GN=Gnai2 PE=2 SV=1	139639	11520.9	114726	13470.7
	P29995|ITPR2_RAT	0.0299904	1.20776	Females	Males	Inositol 1,4,5-trisphosphate receptor type 2 OS=Rattus norvegicus GN=Itpr2 PE=1 SV=1	243232	28275.9	201391	20205.4
	Q99JE6|PLCB3_RAT, F1M084|F1M084_RAT	0.00527983	1.77531	Females	Males	1-phosphatidylinositol 4,5-bisphosphate phosphodiesterase beta-3 OS=Rattus norvegicus GN=Plcb3 PE=1 SV=2	16701.9	3439.53	9407.88	1472.6
	Q05759|Q05759_RAT	0.0167644	3.37233	Males	Females	CAMP-dependent protein kinase catalytic subunit (Fragment) OS=Rattus norvegicus GN=Prkacb PE=2 SV=1	4963.79	3829.07	16739.6	4180.84
	P59215|GNAO_RAT	0.0118285	1.4676	Males	Females	Guanine nucleotide-binding protein G(o) subunit alpha OS=Rattus norvegicus GN=Gnao1 PE=1 SV=2	605372	125094	888447	84030.9
	P54311|GBB1_RAT	0.00340944	1.48872	Males	Females	Guanine nucleotide-binding protein G(I)/G(S)/G(T) subunit beta-1 OS=Rattus norvegicus GN=Gnb1 PE=1 SV=4	391618	47682.1	583009	39266
	P82471|GNAQ_RAT	0.0145918	1.53919	Males	Females	Guanine nucleotide-binding protein G(q) subunit alpha OS=Rattus norvegicus GN=Gnaq PE=2 SV=2	330926	86868.3	509357	60739.2
	Q9JID2|GNA11_RAT	0.0166398	1.42108	Males	Females	Guanine nucleotide-binding protein subunit alpha-11 OS=Rattus norvegicus GN=Gna11 PE=2 SV=1	62196.2	12074	88385.7	12569.2
	Q62844|FYN_RAT	0.0304224	1.17979	Males	Females	Tyrosine-protein kinase Fyn OS=Rattus norvegicus GN=Fyn PE=1 SV=1	6929.51	806.755	8175.33	615.442
	F1LS36|F1LS36_RAT	0.0214447	1.75714	Males	Females	Protein kinase C OS=Rattus norvegicus GN=Prkcb PE=1 SV=2	64253	25001.4	112902	23181.2
	P63319|KPCG_RAT	0.0264367	1.35123	Males	Females	Protein kinase C gamma type OS=Rattus norvegicus GN=Prkcg PE=1 SV=1	77227.4	18518.2	104352	9625.24
	F1LZG4|F1LZG4_RAT	0.017595	2.22397	Males	Females	Calcium/calmodulin-dependent protein kinase type II subunit alpha OS=Rattus norvegicus GN=Camk2a PE=1 SV=3	166662	68152.2	370651	111711
	F1M084|F1M084_RAT	0.0329016	2.00131	Males	Females	Phosphoinositide phospholipase C OS=Rattus norvegicus GN=Plcb1 PE=1 SV=3	21687.5	11714.4	43403.3	7686.07
Dopaminergic synapse	B2GV33|B2GV33_RAT	0.0166398	1.46345	Females	Males	Amine oxidase [flavin-containing] (Fragment) OS=Rattus norvegicus GN=Maoa PE=2 SV=1	124573	28973.4	85122.7	7852.39
	F2W8B0|F2W8B0_RAT	0.00511428	1.4316	Females	Males	Catechol-O-methyltransferase OS=Rattus norvegicus GN=Comt PE=4 SV=1	108367	11781.1	75696.3	9455.5
	G3V6P8|G3V6P8_RAT	0.00545392	1.84686	Females	Males	Guanine nucleotide-binding protein subunit gamma OS=Rattus norvegicus GN=Gng12 PE=1 SV=1	261967	59288.9	141845	24227.1
	P15791|KCC2D_RAT, F1LZG4|F1LZG4_RAT, G3V9G3|G3V9G3_RAT	0.00556894	1.58489	Females	Males	Calcium/calmodulin-dependent protein kinase type II subunit delta OS=Rattus norvegicus GN=Camk2d PE=1 SV=1	105062	15795.6	66290.2	10231.8
	Q45QK8|Q45QK8_RAT	0.0146008	1.68019	Females	Males	Guanine nucleotide-binding protein subunit gamma (Fragment) OS=Rattus norvegicus GN=Gng5 PE=2 SV=1	42079.4	5479.92	25044.5	8162.66
	Q5EEY4|Q5EEY4_RAT, P10824|GNAI1_RAT	0.021463	1.21715	Females	Males	GTP-binding protein G-alpha-i2 splice variant a (Fragment) OS=Rattus norvegicus GN=Gnai2 PE=2 SV=1	139639	11520.9	114726	13470.7
	P29995|ITPR2_RAT	0.0299904	1.20776	Females	Males	Inositol 1,4,5-trisphosphate receptor type 2 OS=Rattus norvegicus GN=Itpr2 PE=1 SV=1	243232	28275.9	201391	20205.4
	Q99JE6|PLCB3_RAT, F1M084|F1M084_RAT	0.00527983	1.77531	Females	Males	1-phosphatidylinositol 4,5-bisphosphate phosphodiesterase beta-3 OS=Rattus norvegicus GN=Plcb3 PE=1 SV=2	16701.9	3439.53	9407.88	1472.6
	Q2PQA9|KINH_RAT, G3V6L4|G3V6L4_RAT	0.00556894	1.3012	Females	Males	Kinesin-1 heavy chain OS=Rattus norvegicus GN=Kif5b PE=1 SV=1	172450	14479.5	132531	12291.7
	Q6J4I0|PPR1B_RAT	0.0185031	1.42517	Females	Males	Protein phosphatase 1 regulatory subunit 1B OS=Rattus norvegicus GN=Ppp1r1b PE=1 SV=1	104676	21415.8	73448	10629.6
	P18266|GSK3B_RAT	0.0243498	1.4088	Males	Females	Glycogen synthase kinase-3 beta OS=Rattus norvegicus GN=Gsk3b PE=1 SV=1	103034	19377.1	145155	24268.2
	Q5XI34|Q5XI34_RAT, Q4QQT4|2AAB_RAT	0.012232	1.41871	Males	Females	Protein Ppp2r1a OS=Rattus norvegicus GN=Ppp2r1a PE=1 SV=1	31940.3	6464.18	45314	4218.24
	Q05759|Q05759_RAT	0.0167644	3.37233	Males	Females	CAMP-dependent protein kinase catalytic subunit (Fragment) OS=Rattus norvegicus GN=Prkacb PE=2 SV=1	4963.79	3829.07	16739.6	4180.84
	E2CWF1|E2CWF1_RAT, A0A0G2K7T5|A0A0G2K7T5_RAT, P63329|PP2BA_RAT	0.00505228	1.49121	Males	Females	Serine/threonine-protein phosphatase OS=Rattus norvegicus GN=Ppp3cc PE=2 SV=1	17220	2532.02	25678.7	2613.52
	A0A0G2JYA4|A0A0G2JYA4_RAT	0.0153133	1.25745	Males	Females	Serine/threonine-protein phosphatase OS=Rattus norvegicus GN=LOC100362453 PE=3 SV=1	149719	19961.7	188265	14499
	A0A0U1RRS7|A0A0U1RRS7_RAT	0.0195153	1.33256	Males	Females	Mitogen-activated protein kinase 10 OS=Rattus norvegicus GN=Mapk10 PE=4 SV=1	22002.3	2630.36	29319.4	4771.11
	P59215|GNAO_RAT	0.0118285	1.4676	Males	Females	Guanine nucleotide-binding protein G(o) subunit alpha OS=Rattus norvegicus GN=Gnao1 PE=1 SV=2	605372	125094	888447	84030.9
	P54311|GBB1_RAT	0.00340944	1.48872	Males	Females	Guanine nucleotide-binding protein G(I)/G(S)/G(T) subunit beta-1 OS=Rattus norvegicus GN=Gnb1 PE=1 SV=4	391618	47682.1	583009	39266
	P82471|GNAQ_RAT	0.0145918	1.53919	Males	Females	Guanine nucleotide-binding protein G(q) subunit alpha OS=Rattus norvegicus GN=Gnaq PE=2 SV=2	330926	86868.3	509357	60739.2
	M0R9A7|M0R9A7_RAT	0.0289163	1.77674	Males	Females	Glutamate receptor 1 OS=Rattus norvegicus GN=Gria1 PE=1 SV=2	29776.1	14143.2	52904.5	9362.47
	P19491|GRIA2_RAT	0.0204412	1.66807	Males	Females	Glutamate receptor 2 OS=Rattus norvegicus GN=Gria2 PE=1 SV=2	62367.3	23615.6	104033	13331.4
	F1LS36|F1LS36_RAT	0.0214447	1.75714	Males	Females	Protein kinase C OS=Rattus norvegicus GN=Prkcb PE=1 SV=2	64253	25001.4	112902	23181.2
	P63319|KPCG_RAT	0.0264367	1.35123	Males	Females	Protein kinase C gamma type OS=Rattus norvegicus GN=Prkcg PE=1 SV=1	77227.4	18518.2	104352	9625.24
	P63329|PP2BA_RAT	0.0150672	1.91156	Males	Females	Isoform 2 of Serine/threonine-protein phosphatase 2B catalytic subunit alpha isoform OS=Rattus norvegicus GN=Ppp3ca	600065	198496	1.14706e+06	275130
	A0A0G2K7T5|A0A0G2K7T5_RAT	0.00671392	2.06265	Males	Females	Serine/threonine-protein phosphatase OS=Rattus norvegicus GN=Ppp3cb PE=1 SV=1	76331	20425.9	157444	29300.3
	F1M084|F1M084_RAT	0.0329016	2.00131	Males	Females	Phosphoinositide phospholipase C OS=Rattus norvegicus GN=Plcb1 PE=1 SV=3	21687.5	11714.4	43403.3	7686.07
	F1LZG4|F1LZG4_RAT	0.017595	2.22397	Males	Females	Calcium/calmodulin-dependent protein kinase type II subunit alpha OS=Rattus norvegicus GN=Camk2a PE=1 SV=3	166662	68152.2	370651	111711
Serotonergic synapse	B2GV33|B2GV33_RAT	0.0166398	1.46345	Females	Males	Amine oxidase [flavin-containing] (Fragment) OS=Rattus norvegicus GN=Maoa PE=2 SV=1	124573	28973.4	85122.7	7852.39
	G3V6P8|G3V6P8_RAT	0.00545392	1.84686	Females	Males	Guanine nucleotide-binding protein subunit gamma OS=Rattus norvegicus GN=Gng12 PE=1 SV=1	261967	59288.9	141845	24227.1
	P21708|MK03_RAT, P63086|MK01_RAT	0.00407069	1.41457	Females	Males	Mitogen-activated protein kinase 3 OS=Rattus norvegicus GN=Mapk3 PE=1 SV=5	538091	38288.8	380391	46529.1
	Q45QK8|Q45QK8_RAT	0.0146008	1.68019	Females	Males	Guanine nucleotide-binding protein subunit gamma (Fragment) OS=Rattus norvegicus GN=Gng5 PE=2 SV=1	42079.4	5479.92	25044.5	8162.66
	Q5EEY4|Q5EEY4_RAT, P10824|GNAI1_RAT	0.021463	1.21715	Females	Males	GTP-binding protein G-alpha-i2 splice variant a (Fragment) OS=Rattus norvegicus GN=Gnai2 PE=2 SV=1	139639	11520.9	114726	13470.7
	P29995|ITPR2_RAT	0.0299904	1.20776	Females	Males	Inositol 1,4,5-trisphosphate receptor type 2 OS=Rattus norvegicus GN=Itpr2 PE=1 SV=1	243232	28275.9	201391	20205.4
	A0A0G2K5D4|A0A0G2K5D4_RAT	0.0184158	1.47841	Females	Males	Gamma-aminobutyric acid receptor subunit beta-3 (Fragment) OS=Rattus norvegicus GN=Gabrb3 PE=1 SV=1	71392.2	9162.12	48289.9	12984.1
	Q99JE6|PLCB3_RAT, F1M084|F1M084_RAT	0.00527983	1.77531	Females	Males	1-phosphatidylinositol 4,5-bisphosphate phosphodiesterase beta-3 OS=Rattus norvegicus GN=Plcb3 PE=1 SV=2	16701.9	3439.53	9407.88	1472.6
	Q05759|Q05759_RAT	0.0167644	3.37233	Males	Females	CAMP-dependent protein kinase catalytic subunit (Fragment) OS=Rattus norvegicus GN=Prkacb PE=2 SV=1	4963.79	3829.07	16739.6	4180.84
	P08592|A4_RAT	0.0439856	1.32506	Males	Females	Amyloid beta A4 protein OS=Rattus norvegicus GN=App PE=1 SV=2	2692.4	702.702	3567.58	334.385
	P59215|GNAO_RAT	0.0118285	1.4676	Males	Females	Guanine nucleotide-binding protein G(o) subunit alpha OS=Rattus norvegicus GN=Gnao1 PE=1 SV=2	605372	125094	888447	84030.9
	P54311|GBB1_RAT	0.00340944	1.48872	Males	Females	Guanine nucleotide-binding protein G(I)/G(S)/G(T) subunit beta-1 OS=Rattus norvegicus GN=Gnb1 PE=1 SV=4	391618	47682.1	583009	39266
	P82471|GNAQ_RAT	0.0145918	1.53919	Males	Females	Guanine nucleotide-binding protein G(q) subunit alpha OS=Rattus norvegicus GN=Gnaq PE=2 SV=2	330926	86868.3	509357	60739.2
	P14056|ARAF_RAT	0.0155132	1.33047	Males	Females	Serine/threonine-protein kinase A-Raf OS=Rattus norvegicus GN=Araf PE=1 SV=1	14049.3	1694.4	18692.3	2548.22
	F1LS36|F1LS36_RAT	0.0214447	1.75714	Males	Females	Protein kinase C OS=Rattus norvegicus GN=Prkcb PE=1 SV=2	64253	25001.4	112902	23181.2
	P63319|KPCG_RAT	0.0264367	1.35123	Males	Females	Protein kinase C gamma type OS=Rattus norvegicus GN=Prkcg PE=1 SV=1	77227.4	18518.2	104352	9625.24
	F1M084|F1M084_RAT	0.0329016	2.00131	Males	Females	Phosphoinositide phospholipase C OS=Rattus norvegicus GN=Plcb1 PE=1 SV=3	21687.5	11714.4	43403.3	7686.07
Retrograde endocannabinoid signaling	G3V6P8|G3V6P8_RAT	0.00545392	1.84686	Females	Males	Guanine nucleotide-binding protein subunit gamma OS=Rattus norvegicus GN=Gng12 PE=1 SV=1	261967	59288.9	141845	24227.1
	P21708|MK03_RAT, P63086|MK01_RAT	0.00407069	1.41457	Females	Males	Mitogen-activated protein kinase 3 OS=Rattus norvegicus GN=Mapk3 PE=1 SV=5	538091	38288.8	380391	46529.1
	Q45QK8|Q45QK8_RAT	0.0146008	1.68019	Females	Males	Guanine nucleotide-binding protein subunit gamma (Fragment) OS=Rattus norvegicus GN=Gng5 PE=2 SV=1	42079.4	5479.92	25044.5	8162.66
	Q5EEY4|Q5EEY4_RAT, P10824|GNAI1_RAT	0.021463	1.21715	Females	Males	GTP-binding protein G-alpha-i2 splice variant a (Fragment) OS=Rattus norvegicus GN=Gnai2 PE=2 SV=1	139639	11520.9	114726	13470.7
	P29995|ITPR2_RAT	0.0299904	1.20776	Females	Males	Inositol 1,4,5-trisphosphate receptor type 2 OS=Rattus norvegicus GN=Itpr2 PE=1 SV=1	243232	28275.9	201391	20205.4
	A0A0G2K5D4|A0A0G2K5D4_RAT	0.0184158	1.47841	Females	Males	Gamma-aminobutyric acid receptor subunit beta-3 (Fragment) OS=Rattus norvegicus GN=Gabrb3 PE=1 SV=1	71392.2	9162.12	48289.9	12984.1
	Q99JE6|PLCB3_RAT, F1M084|F1M084_RAT	0.00527983	1.77531	Females	Males	1-phosphatidylinositol 4,5-bisphosphate phosphodiesterase beta-3 OS=Rattus norvegicus GN=Plcb3 PE=1 SV=2	16701.9	3439.53	9407.88	1472.6
	Q66HF1|NDUS1_RAT	0.0146165	1.47967	Males	Females	NADH-ubiquinone oxidoreductase 75 kDa subunit, mitochondrial OS=Rattus norvegicus GN=Ndufs1 PE=1 SV=1	71354.6	16319.6	105581	13162.5
	Q641Y2|NDUS2_RAT	0.0191851	1.39092	Males	Females	NADH dehydrogenase [ubiquinone] iron-sulfur protein 2, mitochondrial OS=Rattus norvegicus GN=Ndufs2 PE=1 SV=1	30468.8	6517.58	42379.8	5357.02
	D3ZG43|D3ZG43_RAT	0.00514941	1.26969	Males	Females	NADH dehydrogenase (Ubiquinone) Fe-S protein 3 (Predicted), isoform CRA_c OS=Rattus norvegicus GN=Ndufs3 PE=1 SV=1	20496	1425.89	26023.5	2126.05
	B0BNE6|B0BNE6_RAT	0.0138956	1.41019	Males	Females	NADH dehydrogenase (Ubiquinone) Fe-S protein 8 (Predicted), isoform CRA_a OS=Rattus norvegicus GN=Ndufs8 PE=1 SV=1	7158.29	1351.23	10094.6	872.756
	Q5XIH3|Q5XIH3_RAT	0.011216	1.38444	Males	Females	NADH dehydrogenase (Ubiquinone) flavoprotein 1 OS=Rattus norvegicus GN=Ndufv1 PE=1 SV=1	104525	12333.2	144709	21572.5
	Q561S0|NDUAA_RAT	0.00274936	1.41344	Males	Females	NADH dehydrogenase [ubiquinone] 1 alpha subcomplex subunit 10, mitochondrial OS=Rattus norvegicus GN=Ndufa10 PE=1 SV=1	54160.8	3426.84	76553	5160.4
	D3ZF13|D3ZF13_RAT	0.0305779	1.23971	Males	Females	Acyl carrier protein OS=Rattus norvegicus GN=Ndufab1 PE=1 SV=1	61717.2	7808.92	76511.6	9529.42
	B2RYS8|B2RYS8_RAT	0.01358	1.43784	Males	Females	NADH dehydrogenase [ubiquinone] 1 beta subcomplex subunit 8, mitochondrial OS=Rattus norvegicus GN=Ndufb8 PE=1 SV=1	50393.6	9773.38	72457.9	9984.21
	Q05759|Q05759_RAT	0.0167644	3.37233	Males	Females	CAMP-dependent protein kinase catalytic subunit (Fragment) OS=Rattus norvegicus GN=Prkacb PE=2 SV=1	4963.79	3829.07	16739.6	4180.84
	A0A0U1RRS7|A0A0U1RRS7_RAT	0.0195153	1.33256	Males	Females	Mitogen-activated protein kinase 10 OS=Rattus norvegicus GN=Mapk10 PE=4 SV=1	22002.3	2630.36	29319.4	4771.11
	P59215|GNAO_RAT	0.0118285	1.4676	Males	Females	Guanine nucleotide-binding protein G(o) subunit alpha OS=Rattus norvegicus GN=Gnao1 PE=1 SV=2	605372	125094	888447	84030.9
	P54311|GBB1_RAT	0.00340944	1.48872	Males	Females	Guanine nucleotide-binding protein G(I)/G(S)/G(T) subunit beta-1 OS=Rattus norvegicus GN=Gnb1 PE=1 SV=4	391618	47682.1	583009	39266
	P82471|GNAQ_RAT	0.0145918	1.53919	Males	Females	Guanine nucleotide-binding protein G(q) subunit alpha OS=Rattus norvegicus GN=Gnaq PE=2 SV=2	330926	86868.3	509357	60739.2
	P18508|GBRG2_RAT	0.0184827	1.85672	Males	Females	Gamma-aminobutyric acid receptor subunit gamma-2 OS=Rattus norvegicus GN=Gabrg2 PE=1 SV=1	2967.89	814.547	5510.55	1958.89
	M0R9A7|M0R9A7_RAT	0.0289163	1.77674	Males	Females	Glutamate receptor 1 OS=Rattus norvegicus GN=Gria1 PE=1 SV=2	29776.1	14143.2	52904.5	9362.47
	P19491|GRIA2_RAT	0.0204412	1.66807	Males	Females	Glutamate receptor 2 OS=Rattus norvegicus GN=Gria2 PE=1 SV=2	62367.3	23615.6	104033	13331.4
	P97612|FAAH1_RAT	0.0327923	1.90283	Males	Females	Fatty-acid amide hydrolase 1 OS=Rattus norvegicus GN=Faah PE=1 SV=1	2100.6	739.453	3997.09	1568.6
	F1LS36|F1LS36_RAT	0.0214447	1.75714	Males	Females	Protein kinase C OS=Rattus norvegicus GN=Prkcb PE=1 SV=2	64253	25001.4	112902	23181.2
	P63319|KPCG_RAT	0.0264367	1.35123	Males	Females	Protein kinase C gamma type OS=Rattus norvegicus GN=Prkcg PE=1 SV=1	77227.4	18518.2	104352	9625.24
	F1M084|F1M084_RAT	0.0329016	2.00131	Males	Females	Phosphoinositide phospholipase C OS=Rattus norvegicus GN=Plcb1 PE=1 SV=3	21687.5	11714.4	43403.3	7686.07
Synaptic vesicle and synapse organization	A0A0A0MY48|A0A0A0MY48_RAT, P21575|DYN1_RAT	0.00433565	1.41361	Females	Males	Dynamin-2 OS=Rattus norvegicus GN=Dnm2 PE=1 SV=1	58011.5	4816.06	41037.8	5013.76
	Q2I6B0|Q2I6B0_RAT, Q2I6B2|Q2I6B2_RAT	0.00394464	1.9499	Females	Males	V-type proton ATPase subunit a OS=Rattus norvegicus GN=Tcirg1 PE=2 SV=1	9344.51	1912.09	4792.29	810.249
	P47819|GFAP_RAT;P47819-2|GFAP_RAT	0.00429448	1.58757	Females	Males	Glial fibrillary acidic protein OS=Rattus norvegicus GN=Gfap PE=1 SV=2	9.65647e+07	1.20124e+07	6.08254e+07	8.80602e+06
	I7FKL4|I7FKL4_RAT;I7FKL4|I7FKL4_RAT;P02688-5|MBP_RAT	0.0153133	6.96819	Females	Males	Myelin basic protein transcript variant 1 OS=Rattus norvegicus GN=Mbp PE=2 SV=1	85080	86596.3	12209.8	8261.72
	M0R4V3|M0R4V3_RAT;M0R4V3|M0R4V3_RAT	0.0480246	1.34435	Females	Males	Synaptosomal-associated protein OS=Rattus norvegicus GN=Snap23 PE=1 SV=2	12033.1	2320.87	8950.91	1611.81
	P63025|VAMP3_RAT	0.0203554	1.19841	Females	Males	Vesicle-associated membrane protein 3 OS=Rattus norvegicus GN=Vamp3 PE=1 SV=1	136558	14330.8	113950	8964.45
	E9PTI1|E9PTI1_RAT	0.0142177	1.437	Males	Females	Protein Atp6v1h OS=Rattus norvegicus GN=Atp6v1h PE=1 SV=1	56816.6	13122.7	81645.5	5689.76
	D4A133|D4A133_RAT	0.012337	1.5447	Males	Females	ATPase H+-transporting V1 subunit A OS=Rattus norvegicus GN=Atp6v1a PE=1 SV=1	383675	84476.7	592664	77854.9
	Q5M7T6|Q5M7T6_RAT	0.0182282	1.54666	Males	Females	ATPase, H+ transporting, lysosomal 38kDa, V0 subunit d1 OS=Rattus norvegicus GN=Atp6v0d1 PE=1 SV=1	90120.2	28776.2	139385	16415.7
	P62815|VATB2_RAT	0.00843515	1.53356	Males	Females	V-type proton ATPase subunit B, brain isoform OS=Rattus norvegicus GN=Atp6v1b2 PE=1 SV=1	120398	20148.2	184638	28354.1
	G3V7L8|G3V7L8_RAT	0.00391065	2.01886	Males	Females	ATPase, H+ transporting, V1 subunit E isoform 1, isoform CRA_a OS=Rattus norvegicus GN=Atp6v1e1 PE=1 SV=1	26198.1	7903.41	52890.3	6062.79
	P50408|VATF_RAT	0.00991757	1.74256	Males	Females	V-type proton ATPase subunit F OS=Rattus norvegicus GN=Atp6v1f PE=1 SV=1	41260.7	9909.54	71899.3	10826.6
	P32851|STX1A_RAT	0.0359052	2.01712	Males	Females	Syntaxin-1A OS=Rattus norvegicus GN=Stx1a PE=1 SV=1	40000.7	22891.7	80686.5	19258.6
	P08081|CLCA_RAT	0.0147895	1.58999	Males	Females	Clathrin light chain A OS=Rattus norvegicus GN=Clta PE=1 SV=1	19586	4917.37	31141.5	4696.66
	P11442|CLH1_RAT	0.0066863	1.29848	Males	Females	Clathrin heavy chain 1 OS=Rattus norvegicus GN=Cltc PE=1 SV=3	1.36617e+06	143944	1.77395e+06	127804
	F1LQ81|F1LQ81_RAT	0.0089381	2.3212	Males	Females	N-ethylmaleimide sensitive fusion protein, isoform CRA_b OS=Rattus norvegicus GN=Nsf PE=1 SV=3	283006	122363	656914	118801
	P61265|STX1B_RAT	0.0118459	2.30947	Males	Females	Syntaxin-1B OS=Rattus norvegicus GN=Stx1b PE=1 SV=1	125183	56180.7	289106	56294
	P18484|AP2A2_RAT, A0A0G2K943|A0A0G2K943_RAT	0.0164681	1.44566	Males	Females	AP-2 complex subunit alpha-2 OS=Rattus norvegicus GN=Ap2a2 PE=1 SV=3	57748.3	12629.8	83484.7	9098.21
	P62944|AP2B1_RAT	0.0106909	1.35124	Males	Females	AP-2 complex subunit beta OS=Rattus norvegicus GN=Ap2b1 PE=1 SV=1	581944	85832.8	786348	72133.7
	P84092|AP2M1_RAT	0.0480774	1.27383	Males	Females	AP-2 complex subunit mu OS=Rattus norvegicus GN=Ap2m1 PE=1 SV=1	33304.6	6978.85	42424.5	4878.35
	P21707|SYT1_RAT	0.00445973	2.85951	Males	Females	Synaptotagmin-1 OS=Rattus norvegicus GN=Syt1 PE=1 SV=3	30812.1	10880.3	88107.4	21826
	P61765|STXB1_RAT	0.012291	1.90708	Males	Females	Syntaxin-binding protein 1 OS=Rattus norvegicus GN=Stxbp1 PE=1 SV=1	432055	142107	823963	105365
	P84087|CPLX2_RAT	0.0270704	2.03318	Males	Females	Complexin-2 OS=Rattus norvegicus GN=Cplx2 PE=1 SV=1	144286	73626.9	293360	86364
	P60881|SNP25_RAT	0.0166398	2.18687	Males	Females	Synaptosomal-associated protein 25 OS=Rattus norvegicus GN=Snap25 PE=1 SV=1	177000	70347.9	387076	115796
	Q99P36|Q99P36_RAT	0.0128133	7.36842	Males	Females	Protein Syt7 OS=Rattus norvegicus GN=Syt7 PE=1 SV=1	414.81	707.879	3056.49	876.986
	D3ZAA9|D3ZAA9_RAT;D3ZAA9|MPP2_RAT	0.00334143	2.09493	Males	Females	Membrane protein, palmitoylated 2 (MAGUK p55 subfamily member 2), isoform CRA_a OS=Rattus norvegicus GN=Mpp2 PE=1 SV=2	6412.92	1248.59	13434.6	2287.02
	Q62889-2|NLGN3_RAT	0.00850761	2.17832	Males	Females	Neuroligin-3 OS=Rattus norvegicus GN=Nlgn3 PE=1 SV=1	25216	9204.98	54928.6	9873.89
	D3ZFB6|PRRT2_RAT	0.0178288	2.68433	Males	Females	Proline-rich transmembrane protein 2 OS=Rattus norvegicus GN=Prrt2 PE=1 SV=1	11369.9	6995.3	30520.6	10633.3
	F8WFM2|F8WFM2_RAT;F8WFM2|F8WFM2_RAT	0.00465831	2.72435	Males	Females	Beta-soluble NSF attachment protein OS=Rattus norvegicus GN=Napb PE=4 SV=1	71444.7	25824.1	194641	37873.1
	G3V733|G3V733_RAT;G3V733|G3V733_RAT;Q63537-2|SYN2_RAT	0.0184569	2.48315	Males	Females	Synapsin II, isoform CRA_a OS=Rattus norvegicus GN=Syn2 PE=1 SV=3	69415.9	45975.5	172370	38488.7
	O88778|BSN_RAT	0.00991809	2.63863	Males	Females	Protein bassoon OS=Rattus norvegicus GN=Bsn PE=1 SV=3	55569	23949.4	146626	32211
	P47971|NPTX1_RAT	0.0104765	2.64254	Males	Females	Neuronal pentraxin-1 OS=Rattus norvegicus GN=Nptx1 PE=1 SV=1	7723.95	5031.96	20410.9	4358.81
	Q63564|SV2B_RAT	0.00334143	2.34894	Males	Females	Synaptic vesicle glycoprotein 2B OS=Rattus norvegicus GN=Sv2b PE=1 SV=1	27923.2	7277.32	65590.1	9972.47
	Q6MG82|PRRT1_RAT	0.0119015	2.76337	Males	Females	Proline-rich transmembrane protein 1 OS=Rattus norvegicus GN=Prrt1 PE=1 SV=2	102020	54272.1	281917	71128.7
Neurotrophin signaling pathway	P62836|RAP1A_RAT	0.00298691	1.38266	Females	Males	Ras-related protein Rap-1A OS=Rattus norvegicus GN=Rap1a PE=1 SV=1	448633	49506.6	324471	8891.51
	Q63604|NTRK2_RAT	0.0461573	1.66475	Females	Males	BDNF/NT-3 growth factors receptor OS=Rattus norvegicus GN=Ntrk2 PE=1 SV=1	3604.6	1275.64	2165.25	604.778
	P21708|MK03_RAT, P63086|MK01_RAT	0.00407069	1.41457	Females	Males	Mitogen-activated protein kinase 3 OS=Rattus norvegicus GN=Mapk3 PE=1 SV=5	538091	38288.8	380391	46529.1
	Q8CFN2|CDC42_RAT	0.0137132	1.38343	Females	Males	Cell division control protein 42 homolog OS=Rattus norvegicus GN=Cdc42 PE=1 SV=2	32689.2	5549.31	23629.1	2705.59
	Q5U2U2|CRKL_RAT	0.0285795	1.2147	Females	Males	Crk-like protein OS=Rattus norvegicus GN=Crkl PE=1 SV=1	34460.8	1981.81	28369.9	4449.22
	P15791|KCC2D_RAT, F1LZG4|F1LZG4_RAT, G3V9G3|G3V9G3_RAT	0.00556894	1.58489	Females	Males	Calcium/calmodulin-dependent protein kinase type II subunit delta OS=Rattus norvegicus GN=Camk2d PE=1 SV=1	105062	15795.6	66290.2	10231.8
	P41499|PTN11_RAT	0.00352383	1.56629	Females	Males	Tyrosine-protein phosphatase non-receptor type 11 OS=Rattus norvegicus GN=Ptpn11 PE=1 SV=4	123649	12428.1	78944.2	10320
	Q62636|RAP1B_RAT	0.00278128	1.20354	Females	Males	Ras-related protein Rap-1b OS=Rattus norvegicus GN=Rap1b PE=1 SV=2	186648	10103.4	155082	2775.76
	D3ZAL7|D3ZAL7_RAT	0.00879833	1.42304	Females	Males	Protein Gab1 OS=Rattus norvegicus GN=Gab1 PE=1 SV=2	12821.8	1088.53	9010.09	1736.88
	Q5XI73|GDIR1_RAT	0.00351083	1.264	Females	Males	Rho GDP-dissociation inhibitor 1 OS=Rattus norvegicus GN=Arhgdia PE=1 SV=1	4.07632e+06	129097	3.22493e+06	264900
	P18266|GSK3B_RAT	0.0243498	1.4088	Males	Females	Glycogen synthase kinase-3 beta OS=Rattus norvegicus GN=Gsk3b PE=1 SV=1	103034	19377.1	145155	24268.2
	A0A0U1RRS7|A0A0U1RRS7_RAT	0.0195153	1.33256	Males	Females	Mitogen-activated protein kinase 10 OS=Rattus norvegicus GN=Mapk10 PE=4 SV=1	22002.3	2630.36	29319.4	4771.11
	P62260|1433E_RAT	0.0188971	1.45167	Males	Females	14-3-3 protein epsilon OS=Rattus norvegicus GN=Ywhae PE=1 SV=1	5222.53	1052.62	7581.37	1316.79
	F1LZG4|F1LZG4_RAT	0.017595	2.22397	Males	Females	Calcium/calmodulin-dependent protein kinase type II subunit alpha OS=Rattus norvegicus GN=Camk2a PE=1 SV=3	166662	68152.2	370651	111711
Axon guidance	P21708|MK03_RAT, P63086|MK01_RAT	0.00407069	1.41457	Females	Males	Mitogen-activated protein kinase 3 OS=Rattus norvegicus GN=Mapk3 PE=1 SV=5	538091	38288.8	380391	46529.1
	Q8CFN2|CDC42_RAT	0.0137132	1.38343	Females	Males	Cell division control protein 42 homolog OS=Rattus norvegicus GN=Cdc42 PE=1 SV=2	32689.2	5549.31	23629.1	2705.59
	Q64303|PAK2_RAT	0.0133622	1.31401	Females	Males	Serine/threonine-protein kinase PAK 2 OS=Rattus norvegicus GN=Pak2 PE=1 SV=1	46007.7	2890.1	35013.2	5599.73
	P15791|KCC2D_RAT, F1LZG4|F1LZG4_RAT, G3V9G3|G3V9G3_RAT	0.00556894	1.58489	Females	Males	Calcium/calmodulin-dependent protein kinase type II subunit delta OS=Rattus norvegicus GN=Camk2d PE=1 SV=1	105062	15795.6	66290.2	10231.8
	Q5EEY4|Q5EEY4_RAT, P10824|GNAI1_RAT	0.021463	1.21715	Females	Males	GTP-binding protein G-alpha-i2 splice variant a (Fragment) OS=Rattus norvegicus GN=Gnai2 PE=2 SV=1	139639	11520.9	114726	13470.7
	A0A0G2JSK5|A0A0G2JSK5_RAT	0.0127013	1.60432	Females	Males	Integrin beta OS=Rattus norvegicus GN=Itgb1 PE=1 SV=1	191239	45900.3	119202	19958.3
	O35346|FAK1_RAT	0.0159809	1.36585	Females	Males	Focal adhesion kinase 1 OS=Rattus norvegicus GN=Ptk2 PE=1 SV=1	6080.34	591.489	4451.7	909.225
	P45592|COF1_RAT	0.021463	1.24804	Females	Males	Cofilin-1 OS=Rattus norvegicus GN=Cfl1 PE=1 SV=3	51030.3	5127.28	40888.5	5500.96
	Q99J82|ILK_RAT	0.012337	1.47728	Females	Males	Integrin-linked protein kinase OS=Rattus norvegicus GN=Ilk PE=2 SV=1	20151	4081.09	13640.6	1488.68
	D3ZQ57|D3ZQ57_RAT	0.0218198	1.40117	Females	Males	Plexin B2 OS=Rattus norvegicus GN=Plxnb2 PE=1 SV=1	88969.9	5167.61	63496.9	15416.9
	P41499|PTN11_RAT	0.00352383	1.56629	Females	Males	Tyrosine-protein phosphatase non-receptor type 11 OS=Rattus norvegicus GN=Ptpn11 PE=1 SV=4	123649	12428.1	78944.2	10320
	Q03114|CDK5_RAT	0.0335518	1.55698	Males	Females	Cyclin-dependent-like kinase 5 OS=Rattus norvegicus GN=Cdk5 PE=1 SV=1	2014.89	764.161	3137.14	517.949
	P18266|GSK3B_RAT	0.0243498	1.4088	Males	Females	Glycogen synthase kinase-3 beta OS=Rattus norvegicus GN=Gsk3b PE=1 SV=1	103034	19377.1	145155	24268.2
	E2CWF1|E2CWF1_RAT, A0A0G2K7T5|A0A0G2K7T5_RAT, P63329|PP2BA_RAT	0.00505228	1.49121	Males	Females	Serine/threonine-protein phosphatase OS=Rattus norvegicus GN=Ppp3cc PE=2 SV=1	17220	2532.02	25678.7	2613.52
	D3ZZK3|D3ZZK3_RAT	0.0148283	2.05201	Males	Females	Protein Epha4 OS=Rattus norvegicus GN=Epha4 PE=4 SV=1	8684.76	3879.24	17821.2	2156.08
	P54759|EPHA7_RAT	0.019031	2.38484	Males	Females	Ephrin type-A receptor 7 OS=Rattus norvegicus GN=Epha7 PE=1 SV=1	1423.03	642.642	3393.7	1319.77
	Q62844|FYN_RAT	0.0304224	1.17979	Males	Females	Tyrosine-protein kinase Fyn OS=Rattus norvegicus GN=Fyn PE=1 SV=1	6929.51	806.755	8175.33	615.442
	Q62829|PAK3_RAT	0.0290562	1.86826	Males	Females	Serine/threonine-protein kinase PAK 3 OS=Rattus norvegicus GN=Pak3 PE=1 SV=1	33319.8	14215.2	62250.1	17505.3
	A0A0H2UHV6|A0A0H2UHV6_RAT, P63100|CANB1_RAT	0.0125057	1.96947	Males	Females	Calcineurin subunit B type 1 OS=Rattus norvegicus GN=Ppp3r1 PE=4 SV=1	57414.7	21279.3	113077	15094.3
	D3ZPC4|D3ZPC4_RAT	0.0241585	2.10314	Males	Females	Neural cell adhesion molecule L1 OS=Rattus norvegicus GN=L1cam PE=1 SV=2	162897	83613.8	342594	83100.9
	Q9QX38|Q9QX38_RAT	0.0115322	2.60019	Males	Females	Neuropilin OS=Rattus norvegicus GN=Nrp1 PE=2 SV=1	6467.32	3406.85	16816.3	4020
	F1LQI2|F1LQI2_RAT	0.0242464	2.90395	Males	Females	Roundabout homolog 1 OS=Rattus norvegicus GN=Robo1 PE=1 SV=3	241.497	200.918	701.294	139.943
	D3Z981|D3Z981_RAT, D3ZES7|D3ZES7_RAT	0.0177496	2.05703	Males	Females	Protein Plxna1 OS=Rattus norvegicus GN=Plxna1 PE=4 SV=3	26635	13017.3	54789.1	10182.3
	A0A0G2JZ92|A0A0G2JZ92_RAT	0.013594	1.38724	Males	Females	SLIT-ROBO Rho GTPase-activating protein 2 OS=Rattus norvegicus GN=Srgap2 PE=1 SV=1	7273.6	1306.38	10090.3	836.362
	P47942|DPYL2_RAT	0.0178539	1.24767	Males	Females	Dihydropyrimidinase-related protein 2 OS=Rattus norvegicus GN=Dpysl2 PE=1 SV=1	2.39465e+06	356261	2.98773e+06	160276
	Q9JHU0|DPYL5_RAT	0.0167644	2.07553	Males	Females	Dihydropyrimidinase-related protein 5 OS=Rattus norvegicus GN=Dpysl5 PE=1 SV=1	1.38673e+06	593033	2.87819e+06	621306
	P63329|PP2BA_RAT	0.0150672	1.91156	Males	Females	Isoform 2 of Serine/threonine-protein phosphatase 2B catalytic subunit alpha isoform OS=Rattus norvegicus GN=Ppp3ca	600065	198496	1.14706e+06	275130
	F1LZG4|F1LZG4_RAT	0.017595	2.22397	Males	Females	Calcium/calmodulin-dependent protein kinase type II subunit alpha OS=Rattus norvegicus GN=Camk2a PE=1 SV=3	166662	68152.2	370651	111711
	A0A0G2K7T5|A0A0G2K7T5_RAT	0.00671392	2.06265	Males	Females	Serine/threonine-protein phosphatase OS=Rattus norvegicus GN=Ppp3cb PE=1 SV=1	76331	20425.9	157444	29300.3
	A0A0G2K677|A0A0G2K677_RAT;A0A0G2K677|A0A0G2K677_RAT	0.0159049	2.17968	Males	Females	Protein Sptbn4 OS=Rattus norvegicus GN=Sptbn4 PE=1 SV=1	3181.31	1431.01	6934.23	1540.47

## Sheet: Neurodegenerative diseases
Pathway	Accession ID	q.value	Fold change	Highest mean condition	Lowest mean condition	Description	Mean (males)	Std Deviation (males)	Mean (females)	Std Deviation (females)
Alzheimer's disease	P04797|G3P_RAT	0.00362016	1.23833	Females	Males	Glyceraldehyde-3-phosphate dehydrogenase OS=Rattus norvegicus GN=Gapdh PE=1 SV=3	7.81485e+06	355996	6.31082e+06	421421
	Q07009|CAN2_RAT	0.00832273	1.29056	Females	Males	Calpain-2 catalytic subunit OS=Rattus norvegicus GN=Capn2 PE=1 SV=3	313547	35215.6	242954	19188.2
	P21708|MK03_RAT, P63086|MK01_RAT	0.00407069	1.41457	Females	Males	Mitogen-activated protein kinase 3 OS=Rattus norvegicus GN=Mapk3 PE=1 SV=5	538091	38288.8	380391	46529.1
	P29995|ITPR2_RAT	0.0299904	1.20776	Females	Males	Inositol 1,4,5-trisphosphate receptor type 2 OS=Rattus norvegicus GN=Itpr2 PE=1 SV=1	243232	28275.9	201391	20205.4
	Q99JE6|PLCB3_RAT, F1M084|F1M084_RAT	0.00527983	1.77531	Females	Males	1-phosphatidylinositol 4,5-bisphosphate phosphodiesterase beta-3 OS=Rattus norvegicus GN=Plcb3 PE=1 SV=2	16701.9	3439.53	9407.88	1472.6
	O70351|HCD2_RAT	0.00390104	1.36445	Females	Males	3-hydroxyacyl-CoA dehydrogenase type-2 OS=Rattus norvegicus GN=Hsd17b10 PE=1 SV=3	288556	25103.8	211481	18417.1
	Q9JK11|RTN4_RAT	0.00230331	1.30381	Females	Males	Reticulon-4 OS=Rattus norvegicus GN=Rtn4 PE=1 SV=1	1.30247e+06	67978.3	998968	36849.4
	Q0QF18|Q0QF18_RAT	0.00948135	1.34504	Males	Females	Succinate dehydrogenase (quinone) (Fragment) OS=Rattus norvegicus GN=Sdha PE=2 SV=1	225809	25107.2	303721	34941.4
	D3ZFQ8|D3ZFQ8_RAT	0.019547	1.6116	Males	Females	Cytochrome c-1 (Predicted), isoform CRA_c OS=Rattus norvegicus GN=Cyc1 PE=1 SV=3	11086.8	2955.99	17867.5	3423.57
	Q68FY0|QCR1_RAT	0.0147934	1.30032	Males	Females	Cytochrome b-c1 complex subunit 1, mitochondrial OS=Rattus norvegicus GN=Uqcrc1 PE=1 SV=1	224726	27524.8	292215	32878.6
	P32551|QCR2_RAT	0.0058359	1.76092	Males	Females	Cytochrome b-c1 complex subunit 2, mitochondrial OS=Rattus norvegicus GN=Uqcrc2 PE=1 SV=2	29628.9	5243.47	52174.2	10547.8
	Q03114|CDK5_RAT	0.0335518	1.55698	Males	Females	Cyclin-dependent-like kinase 5 OS=Rattus norvegicus GN=Cdk5 PE=1 SV=1	2014.89	764.161	3137.14	517.949
	F1LP05|F1LP05_RAT	0.00850761	1.28649	Males	Females	ATP synthase subunit alpha OS=Rattus norvegicus GN=Atp5a1 PE=1 SV=1	166863	15702.4	214667	20486.5
	P10719|ATPB_RAT	0.0104753	1.35399	Males	Females	ATP synthase subunit beta, mitochondrial OS=Rattus norvegicus GN=Atp5b PE=1 SV=2	66240.2	9483.94	89688.8	9000.82
	G3V7Y3|G3V7Y3_RAT	0.012337	1.37617	Males	Females	ATP synthase subunit delta, mitochondrial OS=Rattus norvegicus GN=Atp5d PE=1 SV=1	114621	16352.1	157738	19698.6
	P35435|ATPG_RAT	0.0251852	1.25775	Males	Females	ATP synthase subunit gamma, mitochondrial OS=Rattus norvegicus GN=Atp5c1 PE=1 SV=2	162083	21354.3	203860	21845.7
	S5RZM8|S5RZM8_RAT	0.0434639	1.29277	Males	Females	Cytochrome c oxidase subunit 2 OS=Rattus norvegicus GN=COX2 PE=3 SV=1	169578	35480.6	219226	28482.2
	P11240|COX5A_RAT	0.00435754	1.4728	Males	Females	Cytochrome c oxidase subunit 5A, mitochondrial OS=Rattus norvegicus GN=Cox5a PE=1 SV=1	355115	43145.9	523013	56997.8
	F1LTG5|F1LTG5_RAT	0.0125647	1.79034	Males	Females	Uncharacterized protein OS=Rattus norvegicus PE=4 SV=2	148903	30935.6	266588	75198.4
	P18266|GSK3B_RAT	0.0243498	1.4088	Males	Females	Glycogen synthase kinase-3 beta OS=Rattus norvegicus GN=Gsk3b PE=1 SV=1	103034	19377.1	145155	24268.2
	Q66HF1|NDUS1_RAT	0.0146165	1.47967	Males	Females	NADH-ubiquinone oxidoreductase 75 kDa subunit, mitochondrial OS=Rattus norvegicus GN=Ndufs1 PE=1 SV=1	71354.6	16319.6	105581	13162.5
	Q641Y2|NDUS2_RAT	0.0191851	1.39092	Males	Females	NADH dehydrogenase [ubiquinone] iron-sulfur protein 2, mitochondrial OS=Rattus norvegicus GN=Ndufs2 PE=1 SV=1	30468.8	6517.58	42379.8	5357.02
	D3ZG43|D3ZG43_RAT	0.00514941	1.26969	Males	Females	NADH dehydrogenase (Ubiquinone) Fe-S protein 3 (Predicted), isoform CRA_c OS=Rattus norvegicus GN=Ndufs3 PE=1 SV=1	20496	1425.89	26023.5	2126.05
	B0BNE6|B0BNE6_RAT	0.0138956	1.41019	Males	Females	NADH dehydrogenase (Ubiquinone) Fe-S protein 8 (Predicted), isoform CRA_a OS=Rattus norvegicus GN=Ndufs8 PE=1 SV=1	7158.29	1351.23	10094.6	872.756
	Q5XIH3|Q5XIH3_RAT	0.011216	1.38444	Males	Females	NADH dehydrogenase (Ubiquinone) flavoprotein 1 OS=Rattus norvegicus GN=Ndufv1 PE=1 SV=1	104525	12333.2	144709	21572.5
	Q561S0|NDUAA_RAT	0.00274936	1.41344	Males	Females	NADH dehydrogenase [ubiquinone] 1 alpha subcomplex subunit 10, mitochondrial OS=Rattus norvegicus GN=Ndufa10 PE=1 SV=1	54160.8	3426.84	76553	5160.4
	D3ZF13|D3ZF13_RAT	0.0305779	1.23971	Males	Females	Acyl carrier protein OS=Rattus norvegicus GN=Ndufab1 PE=1 SV=1	61717.2	7808.92	76511.6	9529.42
	B2RYS8|B2RYS8_RAT	0.01358	1.43784	Males	Females	NADH dehydrogenase [ubiquinone] 1 beta subcomplex subunit 8, mitochondrial OS=Rattus norvegicus GN=Ndufb8 PE=1 SV=1	50393.6	9773.38	72457.9	9984.21
	E2CWF1|E2CWF1_RAT, A0A0G2K7T5|A0A0G2K7T5_RAT, P63329|PP2BA_RAT	0.00505228	1.49121	Males	Females	Serine/threonine-protein phosphatase OS=Rattus norvegicus GN=Ppp3cc PE=2 SV=1	17220	2532.02	25678.7	2613.52
	D3ZKD9|D3ZKD9_RAT	0.0284308	2.28141	Males	Females	Microtubule-associated protein OS=Rattus norvegicus GN=Mapt PE=1 SV=2	1.2062e+06	705146	2.75185e+06	726200
	P08592|A4_RAT	0.0439856	1.32506	Males	Females	Amyloid beta A4 protein OS=Rattus norvegicus GN=App PE=1 SV=2	2692.4	702.702	3567.58	334.385
	P37377|SYUA_RAT	0.0285411	2.287	Males	Females	Alpha-synuclein OS=Rattus norvegicus GN=Snca PE=1 SV=1	297197	164277	679688	161911
	P82471|GNAQ_RAT	0.0145918	1.53919	Males	Females	Guanine nucleotide-binding protein G(q) subunit alpha OS=Rattus norvegicus GN=Gnaq PE=2 SV=2	330926	86868.3	509357	60739.2
	A0A0H2UHV6|A0A0H2UHV6_RAT, P63100|CANB1_RAT	0.0125057	1.96947	Males	Females	Calcineurin subunit B type 1 OS=Rattus norvegicus GN=Ppp3r1 PE=4 SV=1	57414.7	21279.3	113077	15094.3
	Q10743|ADA10_RAT	0.0204422	3.23637	Males	Females	Disintegrin and metalloproteinase domain-containing protein 10 (Fragment) OS=Rattus norvegicus GN=Adam10 PE=2 SV=1	33788	26923.3	109350	50777.4
	P63329|PP2BA_RAT	0.0150672	1.91156	Males	Females	Isoform 2 of Serine/threonine-protein phosphatase 2B catalytic subunit alpha isoform OS=Rattus norvegicus GN=Ppp3ca	600065	198496	1.14706e+06	275130
	P0C6S7-2|ANS1B_RAT;P0C6S7|ANS1B_RAT;F1M2J2|F1M2J2_RAT	0.00838791	2.77493	Males	Females	Isoform 2 of Ankyrin repeat and sterile alpha motif domain-containing protein 1B OS=Rattus norvegicus GN=Anks1b	3648.52	1741.06	10124.4	2216.55
	F1M084|F1M084_RAT	0.0329016	2.00131	Males	Females	Phosphoinositide phospholipase C OS=Rattus norvegicus GN=Plcb1 PE=1 SV=3	21687.5	11714.4	43403.3	7686.07
	A0A0G2K7T5|A0A0G2K7T5_RAT	0.00671392	2.06265	Males	Females	Serine/threonine-protein phosphatase OS=Rattus norvegicus GN=Ppp3cb PE=1 SV=1	76331	20425.9	157444	29300.3
Parkinson's disease	B2RZA9|B2RZA9_RAT	0.00477214	1.26211	Females	Males	Ube2l3 protein OS=Rattus norvegicus GN=NEWGENE_1308361 PE=2 SV=1	132657	9548.84	105107	7833.55
	Q5EEY4|Q5EEY4_RAT, P10824|GNAI1_RAT	0.021463	1.21715	Females	Males	GTP-binding protein G-alpha-i2 splice variant a (Fragment) OS=Rattus norvegicus GN=Gnai2 PE=2 SV=1	139639	11520.9	114726	13470.7
	Q0QF18|Q0QF18_RAT	0.00948135	1.34504	Males	Females	Succinate dehydrogenase (quinone) (Fragment) OS=Rattus norvegicus GN=Sdha PE=2 SV=1	225809	25107.2	303721	34941.4
	D3ZFQ8|D3ZFQ8_RAT	0.019547	1.6116	Males	Females	Cytochrome c-1 (Predicted), isoform CRA_c OS=Rattus norvegicus GN=Cyc1 PE=1 SV=3	11086.8	2955.99	17867.5	3423.57
	Q68FY0|QCR1_RAT	0.0147934	1.30032	Males	Females	Cytochrome b-c1 complex subunit 1, mitochondrial OS=Rattus norvegicus GN=Uqcrc1 PE=1 SV=1	224726	27524.8	292215	32878.6
	P32551|QCR2_RAT	0.0058359	1.76092	Males	Females	Cytochrome b-c1 complex subunit 2, mitochondrial OS=Rattus norvegicus GN=Uqcrc2 PE=1 SV=2	29628.9	5243.47	52174.2	10547.8
	F1LP05|F1LP05_RAT	0.00850761	1.28649	Males	Females	ATP synthase subunit alpha OS=Rattus norvegicus GN=Atp5a1 PE=1 SV=1	166863	15702.4	214667	20486.5
	P10719|ATPB_RAT	0.0104753	1.35399	Males	Females	ATP synthase subunit beta, mitochondrial OS=Rattus norvegicus GN=Atp5b PE=1 SV=2	66240.2	9483.94	89688.8	9000.82
	G3V7Y3|G3V7Y3_RAT	0.012337	1.37617	Males	Females	ATP synthase subunit delta, mitochondrial OS=Rattus norvegicus GN=Atp5d PE=1 SV=1	114621	16352.1	157738	19698.6
	P35435|ATPG_RAT	0.0251852	1.25775	Males	Females	ATP synthase subunit gamma, mitochondrial OS=Rattus norvegicus GN=Atp5c1 PE=1 SV=2	162083	21354.3	203860	21845.7
	S5RZM8|S5RZM8_RAT	0.0434639	1.29277	Males	Females	Cytochrome c oxidase subunit 2 OS=Rattus norvegicus GN=COX2 PE=3 SV=1	169578	35480.6	219226	28482.2
	P11240|COX5A_RAT	0.00435754	1.4728	Males	Females	Cytochrome c oxidase subunit 5A, mitochondrial OS=Rattus norvegicus GN=Cox5a PE=1 SV=1	355115	43145.9	523013	56997.8
	F1LTG5|F1LTG5_RAT	0.0125647	1.79034	Males	Females	Uncharacterized protein OS=Rattus norvegicus PE=4 SV=2	148903	30935.6	266588	75198.4
	Q5U300|UBA1_RAT	0.0243066	1.68263	Males	Females	Ubiquitin-like modifier-activating enzyme 1 OS=Rattus norvegicus GN=Uba1 PE=1 SV=1	24198.5	4629.74	40717	13742.2
	Q66HF1|NDUS1_RAT	0.0146165	1.47967	Males	Females	NADH-ubiquinone oxidoreductase 75 kDa subunit, mitochondrial OS=Rattus norvegicus GN=Ndufs1 PE=1 SV=1	71354.6	16319.6	105581	13162.5
	Q641Y2|NDUS2_RAT	0.0191851	1.39092	Males	Females	NADH dehydrogenase [ubiquinone] iron-sulfur protein 2, mitochondrial OS=Rattus norvegicus GN=Ndufs2 PE=1 SV=1	30468.8	6517.58	42379.8	5357.02
	D3ZG43|D3ZG43_RAT	0.00514941	1.26969	Males	Females	NADH dehydrogenase (Ubiquinone) Fe-S protein 3 (Predicted), isoform CRA_c OS=Rattus norvegicus GN=Ndufs3 PE=1 SV=1	20496	1425.89	26023.5	2126.05
	B0BNE6|B0BNE6_RAT	0.0138956	1.41019	Males	Females	NADH dehydrogenase (Ubiquinone) Fe-S protein 8 (Predicted), isoform CRA_a OS=Rattus norvegicus GN=Ndufs8 PE=1 SV=1	7158.29	1351.23	10094.6	872.756
	Q5XIH3|Q5XIH3_RAT	0.011216	1.38444	Males	Females	NADH dehydrogenase (Ubiquinone) flavoprotein 1 OS=Rattus norvegicus GN=Ndufv1 PE=1 SV=1	104525	12333.2	144709	21572.5
	Q561S0|NDUAA_RAT	0.00274936	1.41344	Males	Females	NADH dehydrogenase [ubiquinone] 1 alpha subcomplex subunit 10, mitochondrial OS=Rattus norvegicus GN=Ndufa10 PE=1 SV=1	54160.8	3426.84	76553	5160.4
	D3ZF13|D3ZF13_RAT	0.0305779	1.23971	Males	Females	Acyl carrier protein OS=Rattus norvegicus GN=Ndufab1 PE=1 SV=1	61717.2	7808.92	76511.6	9529.42
	B2RYS8|B2RYS8_RAT	0.01358	1.43784	Males	Females	NADH dehydrogenase [ubiquinone] 1 beta subcomplex subunit 8, mitochondrial OS=Rattus norvegicus GN=Ndufb8 PE=1 SV=1	50393.6	9773.38	72457.9	9984.21
	Q05759|Q05759_RAT	0.0167644	3.37233	Males	Females	CAMP-dependent protein kinase catalytic subunit (Fragment) OS=Rattus norvegicus GN=Prkacb PE=2 SV=1	4963.79	3829.07	16739.6	4180.84
	P37377|SYUA_RAT	0.0285411	2.287	Males	Females	Alpha-synuclein OS=Rattus norvegicus GN=Snca PE=1 SV=1	297197	164277	679688	161911
	Q9JJM9|SEPT5_RAT	0.0127498	2.26502	Males	Females	Septin-5 OS=Rattus norvegicus GN=Sept5 PE=1 SV=2	46306.3	14984.2	104885	30932.1
	Q00981|UCHL1_RAT	0.0205129	1.89863	Males	Females	Ubiquitin carboxyl-terminal hydrolase isozyme L1 OS=Rattus norvegicus GN=Uchl1 PE=1 SV=2	1.9247e+06	820474	3.6543e+06	692193
	Q9Z2L0|VDAC1_RAT	0.0147895	1.30041	Males	Females	Voltage-dependent anion-selective channel protein 1 OS=Rattus norvegicus GN=Vdac1 PE=1 SV=4	92894.1	9929.58	120800	15220.9
	Q9R1Z0|VDAC3_RAT	0.022107	1.66158	Males	Females	Isoform 2 of Voltage-dependent anion-selective channel protein 3 OS=Rattus norvegicus GN=Vdac3	14447.4	4945.62	24005.5	4025.04

## Sheet: Cell markers
Markers of specific cell types from CNS
	Accession ID	q.value	Fold change	Highest mean condition	Lowest mean condition	Description	Mean (males)	Std Deviation (males)	Mean (females)	Std Deviation (females)
Mature neurons	G3V7S2|G3V7S2_RAT	0.00882354	3.04194	Males	Females	Neurofilament medium polypeptide OS=Rattus norvegicus GN=Nefm PE=1 SV=3	29252.6	14679.9	88984.6	22993.6
	P19527|NFL_RAT	0.0170224	3.04743	Males	Females	Neurofilament light polypeptide OS=Rattus norvegicus GN=Nefl PE=1 SV=3	16362.5	12202.1	49863.6	21836.4
	F1LNK0|F1LNK0_RAT	0.0275904	1.93025	Males	Females	Microtubule-associated protein OS=Rattus norvegicus GN=Map2 PE=1 SV=3	969738	462532	1.87183e+06	332635
	P07936|NEUM_RAT	0.00362016	3.15712	Males	Females	Neuromodulin OS=Rattus norvegicus GN=Gap43 PE=1 SV=1	146607	51931.9	462855	97193.1
Astrocytes	P31000|VIME_RAT	0.0142349	1.61048	Females	Males	Vimentin OS=Rattus norvegicus GN=Vim PE=1 SV=2	9.38444e+07	2.1004e+07	5.82711e+07	1.10916e+07
	A0A0G2K4I1_RAT;P47863|AQP4_RAT	0.0122196	2.18053	Females	Males	Aquaporin 4, isoform CRA_a OS=Rattus norvegicus GN=Aqp4 PE=1 SV=1	54817.3	12307.5	25139.5	13288.7
	P47819|GFAP_RAT;P47819-2|GFAP_RAT	0.00429448	1.58757	Females	Males	Glial fibrillary acidic protein OS=Rattus norvegicus GN=Gfap PE=1 SV=2	9.65647e+07	1.20124e+07	6.08254e+07	8.80602e+06
	P04631|S100B_RAT	0.0110893	1.55835	Females	Males	Protein S100-B OS=Rattus norvegicus GN=S100b PE=1 SV=2	3.54117e+06	499159	2.27238e+06	563668
Oligodendrocytes	I7FKL4_RAT;P02688-5|MBP_RAT	0.0153133	6.96819	Females	Males	Myelin basic protein transcript variant 1 OS=Rattus norvegicus GN=Mbp PE=2 SV=1	85080	86596.3	12209.8	8261.72
