# Supplementary material for: In-depth quantitative proteomic characterization of organotypic hippocampal slice culture reveals sex-specific differences in biochemical pathways
Source: Sci Rep. 2021 Jan 28;11:2560. doi: 10.1038/s41598-021-82016-7 (PMC7844295; doi:10.1038/s41598-021-82016-7)
Supplement: Supplementary file 4 — Supplementary Dataset 4. [file 41598_2021_82016_MOESM4_ESM.xlsx]

## Sheet: AA metabolism
In-depth quantitative proteomic characterization of organotypic hippocampal slice culture reveals sex-specific differences in biochemical pathways
S.N. Weisa*, J.M.F. Souzaa, J.B. Hoppeb, M. Firminoa, M. Auerc, N.N. Ataiic, L.A. da Silvad, M.M. Gaelzere, C.P. Kleinb, A.R. Móla, C.M.R de Limaa, D.O. Souzab, C.G. Salbegob, C.A.O. Ricarta, W. Fontesa, M.V. de Sousaa
aLaboratory of Protein Chemistry and Biochemistry, Department of Cell Biology, Institute of Biology, University of Brasilia, Brazil; bDepartment of Biochemistry, Federal University of Rio Grande do Sul, Brazil; cMolecular Biophysics and Integrated Bioimaging Division, Lawrence Berkeley National Laboratory, CA, USA; dLaboratory of Electron Microscopy, Department of Cell Biology, Institute of Biolo…
Pathway	q.value	Accession ID	Fold Change	Highest mean condition	Lowest mean condition	Description	Mean (females)	Std Deviation (females)	Mean (males)	Std Deviation (males)
Alanine, aspartate and	0.0146	P51650	3.72	Female	Male	Succinate-semialdehyde dehydrogenase, mitochondrial, Aldh5a1	7101.5	4125.69	1908.78	965.197
glutamate metabolism	0.0079	P10860	1.43	Female	Male	Glutamate dehydrogenase 1, Glud1	4.23787e+06	327518	2.96627e+06	510875
	0.0148	P20673	1.63	Female	Male	Argininosuccinate lyase, Asl	378792	88589.3	232936	55511.9
	0.0168	P09606	1.3	Female	Male	Glutamine synthetase, Glul	5.55959e+06	341723	4.28067e+06	768390
	0.0039	D4AEP0	1.42	Female	Male	Adenylosuccinate synthetase isozyme, Adss	180563	21820.1	127263	8990.6
	0.0064	D4A8A0	1.54	Female	Male	DNA fragmentation factor subunit beta, Cad	22203	1296.37	14443.6	3034.93
	0.0036	Q497B0	1.4	Female	Male	Omega-amidase, Nit2	224337	19356.1	160614	15042.2
	0.0069	P13264	2.41	Male	Female	Glutaminase kidney isoform, mitochondrial, Gs	199057	67098.9	479000	97509.6
	0.0097	Q05683	2.4	Male	Female	Glutamate decarboxylase 2, Gad2	29568.1	13384.6	70832.3	10599.9
	0.0176	D3ZW08	1.42	Male	Female	Adenylosuccinate lyase, Adsl	15263.1	3365.53	21728.1	2458.71
	0.0155	P13221	1.66	Male	Female	Aspartate aminotransferase, cytoplasmic, Got1	371761	114826	617557	102523
	0.0116	P00507	1.43	Male	Female	Aspartate aminotransferase, mitochondrial, Got2	257986	39655.8	368707	49458.7
Glycine, serine and	0.0028	O08651	1.48	Female	Male	D-3-phosphoglycerate dehydrogenase, Phgdh	616806	48954.9	417953	41010.6
threonine metabolism	0.0166	B2GV33	1.46	Female	Male	Amine oxidase [flavin-containing] (Fragment), Maoa	124573	28973.4	85122.7	7852.39
	0.0087	D4A5Q9	1.47	Female	Male	Glycine decarboxylase (Predicted), Gldc	40854.4	6404.47	27798.6	3941.26
	0.0204	P10868	1.42	Female	Male	Guanidinoacetate N-methyltransferase, Gamt	27126.6	4211.39	19123.5	4201.76
	0.0041	Q5U3Z7	1.28	Female	Male	Serine hydroxymethyltransferase, Shmt2	61387.3	4068.8	47810.3	3614.92
	0.0146	Q80YG1	1.51	Female	Male	Phosphoserine aminotransferase, Psat1	89690.9	16422.7	59390	11629.8
	0.0274	P25113	1.26	Female	Male	Phosphoglycerate mutase 1, Pgam1	293552	47254.5	233406	10493.2
	0.0028	Q64057	1.44	Female	Male	Alpha-aminoadipic semialdehyde dehydrogenase, Aldh7a1	742057	45250.5	516853	54454.3
	0.0055	P32232	1.3	Male	Female	Cystathionine beta-synthase, Cbs	21956.3	1964.98	28639.6	2436.17
Cysteine and	0.0039	P42123	1.24	Female	Male	L-lactate dehydrogenase B chain, Ldhb	1.08928e+06	67557.7	880511	52041.5
methionine metabolism	0.009	A0A0G2K583	1.73	Female	Male	S-methyl-5'-thioadenosine phosphorylase, Mtap	44388.8	11840.5	25672.9	3625.58
	0.0028	P18298	1.26	Female	Male	S-adenosylmethionine synthase isoform type-2, Mat2a	90399.9	4042.39	71555.7	4457.2
	0.0028	Q6P743	1.36	Female	Male	Adenosylhomocysteinase, Ahcy	418993	30584.6	308839	20721
	0.0048	P19468	1.49	Female	Male	Glutamate--cysteine ligase catalytic subunit, Gclc	488334	62193.1	328626	38064.5
	0.0021	Q2VC85	1.58	Female	Male	Glutamate cysteine ligase modifier subunit (Fragment), Gcln	36940.5	2918.01	23324	1199.4
	0.0146	P46413	1.62	Female	Male	Glutathione synthetase, Gss	18424.2	5360.6	11383.5	1537.63
	0.034	O88989	1.19	Male	Female	Malate dehydrogenase, cytoplasmic, Mdh1	116868	16849.7	139464	6910.35
	0.0496	Q0QF43	1.19	Male	Female	Malate dehydrogenase (Fragment), Mdh2	163981	23203.5	194510	16296.3
	0.0207	Q99JD5	1.32	Male	Female	Branched-chain-amino-acid aminotransferase, Bcat1	27375.2	4290.87	36188.3	4295.18
	0.0055	P32232	1.3	Male	Female	Cystathionine beta-synthase, Cbs	21956.3	1964.98	28639.6	2436.17
	0.0155	P13221	1.66	Male	Female	Aspartate aminotransferase, cytoplasmic, Got1	371761	114826	617557	102523
	0.0116	P00507	1.43	Male	Female	Aspartate aminotransferase, mitochondrial, Got2	257986	39655.8	368707	49458.7
Valine, leucine and	0.0138	Q9WVK7	1.61	Female	Male	Hydroxyacyl-coenzyme A dehydrogenase, mitochondrial, Hadh	79506.9	18453.3	49408.8	9862.08
isoleucine metabolism	0.0027	P30839	1.62	Female	Male	Fatty aldehyde dehydrogenase, Aldh3a2	180775	13887.9	111573	12436.4
	0.0023	Q02253	1.31	Female	Male	Methylmalonate-semialdehyde dehydrogenase [acylating], mitochondrial Aldh6a1	540355	20539.9	411199	21865.2
	0.0062	Q9JLJ3	1.38	Female	Male	4-trimethylaminobutyraldehyde dehydrogenase, Aldh9a1	258916	36113.5	187360	14256.2
	0.0035	P15651	1.5	Female	Male	Short-chain specific acyl-CoA dehydrogenase, mitochondrial, Acads	73070.6	6965.36	48717.5	5446.79
	0.0102	P12007	1.34	Female	Male	Isovaleryl-CoA dehydrogenase, mitochondrial, Ivd	68432.7	11109.7	51122.9	2757.72
	0.0156	A0A0G2K401	1.57	Female	Male	Propionyl-CoA carboxylase alpha chain, mitochondrial, Pcca	29345	8529.68	18721.7	2454.34
	0.0061	Q68FZ8	1.36	Female	Male	Propionyl coenzyme A carboxylase, beta polypeptide, Pccb	29696.5	3507.8	21760.4	1850.57
	0.0051	Q5XIE6	1.26	Female	Male	3-hydroxyisobutyryl-CoA hydrolase, mitochondrial, Hibch	11616.4	774.034	9199.95	746.573
	0.0078	A0A0G2K642	1.86	Female	Male	3-ketoacyl-CoA thiolase, mitochondrial, Acaa2	516285	90204.1	278276	75430.5
	0.0034	Q60587	1.42	Female	Male	Trifunctional enzyme subunit beta, mitochondrial, Hadhb	569831	32152.9	402685	45280.8
	0.0091	P14604	1.42	Female	Male	Enoyl-CoA hydratase, mitochondrial, Echs1	59047.4	11062.5	41473.3	3087.64
	0.0039	F1LPD6	1.53	Female	Male	3-ketoacyl-CoA thiolase B, peroxisomal, Acaa1b	95574.1	11645.4	62387.5	7625.97
	0.0046	Q64428	1.45	Female	Male	Trifunctional enzyme subunit alpha, mitochondrial, Hadha	1.33834e+06	160188	922851	99939.8
	0.0039	O70351	1.36	Female	Male	3-hydroxyacyl-CoA dehydrogenase type-2, Hsd17b10	288556	25103.8	211481	18417.1
	0.0028	Q64057	1.44	Female	Male	Alpha-aminoadipic semialdehyde dehydrogenase, Aldh7a1	742057	45250.5	516853	54454.3
	0.0097	P17764	1.48	Male	Female	Acetyl-CoA acetyltransferase, mitochondrial, Acat1	61845.1	13256	91605.4	4378.02
	0.0207	Q99JD5	1.32	Male	Female	Branched-chain-amino-acid aminotransferase, Bcat1	27375.2	4290.87	36188.3	4295.18
	0.0221	B2GV06	1.36	Male	Female	Succinyl-CoA:3-ketoacid coenzyme A transferase 1, mitochondrial, Oxct1	139628	25694.4	190544	25239.9
Lysine degradation	0.0138	Q9WVK7	1.61	Female	Male	Hydroxyacyl-coenzyme A dehydrogenase, mitochondrial, Hadh	79506.9	18453.3	49408.8	9862.08
	0.0027	P30839	1.62	Female	Male	Fatty aldehyde dehydrogenase, Aldh3a2	180775	13887.9	111573	12436.4
	0.0062	Q9JLJ3	1.38	Female	Male	4-trimethylaminobutyraldehyde dehydrogenase, Aldh9a1	258916	36113.5	187360	14256.2
	0.0091	P14604	1.42	Female	Male	Enoyl-CoA hydratase, mitochondrial, Echs1	59047.4	11062.5	41473.3	3087.64
	0.0046	Q64428	1.45	Female	Male	Trifunctional enzyme subunit alpha, mitochondrial, Hadha	1.33834e+06	160188	922851	99939.8
	0.0028	Q64057	1.44	Female	Male	Alpha-aminoadipic semialdehyde dehydrogenase, Aldh7a1	742057	45250.5	516853	54454.3
	0.0074	Q5XI78	1.43	Male	Female	2-oxoglutarate dehydrogenase, mitochondrial, Ogdh	135759	14283.2	194091	26232.2
	0.0097	P17764	1.48	Male	Female	Acetyl-CoA acetyltransferase, mitochondrial, Acat1	61845.1	13256	91605.4	4378.02
Arginine biosynthesis	0.0079	P10860	1.43	Female	Male	Glutamate dehydrogenase 1, mitochondrial, Glud1	4.23787e+06	327518	2.96627e+06	510875
	0.0148	P20673	1.63	Female	Male	Argininosuccinate lyase, Asl	378792	88589.3	232936	55511.9
	0.0168	P09606	1.3	Female	Male	Glutamine synthetase, Glul	5.55959e+06	341723	4.28067e+06	768390
	0.0168	Q6AYS7	1.32	Female	Male	Aminoacylase-1A, Acy1a	35780.8	5135.42	27013.8	3181.09
	0.0069	P13264	2.41	Male	Female	Glutaminase kidney isoform, mitochondrial, Gls	199057	67098.9	479000	97509.6
	0.0155	P13221	1.66	Male	Female	Aspartate aminotransferase, cytoplasmic, Got1	371761	114826	617557	102523
	0.0116	P00507	1.43	Male	Female	Aspartate aminotransferase, mitochondrial, Got2	257986	39655.8	368707	49458.7
Arginine and proline	0.0027	P30839	1.62	Female	Male	Fatty aldehyde dehydrogenase, Aldh3a2	180775	13887.9	111573	12436.4
metabolism	0.0062	Q9JLJ3	1.38	Female	Male	4-trimethylaminobutyraldehyde dehydrogenase, Aldh9a1	258916	36113.5	187360	14256.2
	0.0166	B2GV33	1.46	Female	Male	Amine oxidase [flavin-containing] (Fragment), Maoa	124573	28973.4	85122.7	7852.39
	0.0075	Q6AY23	1.33	Female	Male	Pyrroline-5-carboxylate reductase 2, Pycr2	50323.9	5358.49	37705.2	4102.19
	0.0204	P10868	1.42	Female	Male	Guanidinoacetate N-methyltransferase, Gamt	27126.6	4211.39	19123.5	4201.76
	0.0059	P07335	1.41	Female	Male	Creatine kinase B-type, Ckb	3.8693e+07	3.81601e+06	2.74113e+07	3.78829e+06
	0.0046	Q6Q0N1	1.35	Female	Male	Cytosolic non-specific dipeptidase, Cndp2	329914	22413.2	244440	28721.8
	0.0067	Q68FS4	1.41	Female	Male	Cytosol aminopeptidase, Lap3	558036	30396.5	394440	69460.9
	0.0028	Q64057	1.44	Female	Male	Alpha-aminoadipic semialdehyde dehydrogenase, Aldh7a1	742057	45250.5	516853	54454.3
	0.0155	P13221	1.66	Male	Female	Aspartate aminotransferase, cytoplasmic, Got1	371761	114826	617557	102523
	0.0116	P00507	1.43	Male	Female	Aspartate aminotransferase, mitochondrial, Got2	257986	39655.8	368707	49458.7
	0.0087	P25809	2.52	Male	Female	Creatine kinase U-type, mitochondrial, Ckmt1	28618.3	10810.6	72222.3	21939.9
Histidine metabolism	0.0027	P30839	1.62	Female	Male	Fatty aldehyde dehydrogenase, Aldh3a2	180775	13887.9	111573	12436.4
	0.0062	Q9JLJ3	1.38	Female	Male	4-trimethylaminobutyraldehyde dehydrogenase, Aldh9a1	258916	36113.5	187360	14256.2
	0.0166	B2GV33	1.46	Female	Male	Amine oxidase [flavin-containing] (Fragment), Maoa	124573	28973.4	85122.7	7852.39
	0.0046	Q6Q0N1	1.35	Female	Male	Cytosolic non-specific dipeptidase, Cndp2	329914	22413.2	244440	28721.8
	0.0028	Q64057	1.44	Female	Male	Alpha-aminoadipic semialdehyde dehydrogenase, Aldh7a1	742057	45250.5	516853	54454.3
Tyrosine and	0.0044	P12711	1.18	Female	Male	Alcohol dehydrogenase class-3, Adh5	98716.4	4634.85	83660.1	4219.73
phenylalanine metabolism	0.0166	B2GV33	1.46	Female	Male	Amine oxidase [flavin-containing] (Fragment), Maoa	124573	28973.4	85122.7	7852.39
	0.0051	F2W8B0	1.43	Female	Male	Catechol-O-methyltransferase, Comt	108367	11781.1	75696.3	9455.5
	0.0155	P13221	1.66	Male	Female	Aspartate aminotransferase, cytoplasmic, Got1	371761	114826	617557	102523
	0.0116	P00507	1.43	Male	Female	Aspartate aminotransferase, mitochondrial, Got2	257986	39655.8	368707	49458.7
Tryptophan metabolism	0.0138	Q9WVK7	1.61	Female	Male	Hydroxyacyl-coenzyme A dehydrogenase, mitochondrial, Hadh	79506.9	18453.3	49408.8	9862.08
	0.0027	P30839	1.62	Female	Male	Fatty aldehyde dehydrogenase, Aldh3a2	180775	13887.9	111573	12436.4
	0.0062	Q9JLJ3	1.38	Female	Male	4-trimethylaminobutyraldehyde dehydrogenase, Aldh9a1	258916	36113.5	187360	14256.2
	0.0166	B2GV33	1.46	Female	Male	Amine oxidase [flavin-containing] (Fragment), Maoa	124573	28973.4	85122.7	7852.39
	0.0176	P04762	1.49	Female	Male	Catalase, Cat	108830	20679.3	72925.1	15953.8
	0.0091	P14604	1.42	Female	Male	Enoyl-CoA hydratase, mitochondrial, Echs1	59047.4	11062.5	41473.3	3087.64
	0.0046	Q64428	1.45	Female	Male	Trifunctional enzyme subunit alpha, mitochondrial, Hadha	1.33834e+06	160188	922851	99939.8
	0.0028	Q64057	1.44	Female	Male	Alpha-aminoadipic semialdehyde dehydrogenase, Aldh7a1	742057	45250.5	516853	54454.3
	0.0074	Q5XI78	1.43	Female	Male	2-oxoglutarate dehydrogenase, mitochondrial, Ogdh	135759	14283.2	194091	26232.2
	0.0097	P17764	1.48	Female	Male	Acetyl-CoA acetyltransferase, mitochondrial, Acat1	61845.1	13256	91605.4	4378.02

## Sheet: Nucleotide metabolism
Pathway	q.value	Accession ID	Fold Change	Highest mean condition	Lowest mean condition	Description	Mean (females)	Std Deviation (females)	Mean (males)	Std Deviation (males)
Purine metabolism	0.0039	O35567	1.5	Female	Male	Bifunctional purine biosynthesis protein PURH	977095	132357	653155	53535.4
	0.0085	P36972	1.51	Female	Male	Adenine phosphoribosyltransferase, Aprt	532853	100173	353302	41352
	0.003	A0A0G2JSG6	2.12	Female	Male	Adenylate kinase 2, mitochondrial, Ak2	28279.6	7278.48	13308.1	1205.47
	0.0092	O09178	1.85	Female	Male	AMP deaminase 3, Ampd3	1.35316e+06	346312	731671	160239
	0.006	O35795	1.66	Female	Male	Ectonucleoside triphosphate diphosphohydrolase 2, Entpd2	107124	18211.4	64705.6	11182.8
	0.0095	P51583	1.52	Female	Male	Multifunctional protein ADE2, Paics	155651	30993.6	102473	14045.9
	0.0028	Q499Q4	1.42	Female	Male	Phosphoglucomutase 1, Pgm1	1.55598e+06	88926.5	1.09374e+06	114957
	0.0039	D4AEP0	1.42	Female	Male	Adenylosuccinate synthetase isozyme 2, Adss	180563	21820.1	127263	8990.6
	0.0051	Q4V7C6	1.26	Female	Male	GMP synthase [glutamine-hydrolyzing], Gmps	37972	3528.7	30033	1681.6
	0.0028	D4AB17	1.39	Female	Male	Phosphoribosylformylglycinamidine synthase, Pfas	53179.6	4533.41	38243.7	1757.44
	0.0028	P85973	1.45	Female	Male	Purine nucleoside phosphorylase, Pnp	2.45229e+06	143957	1.69001e+06	190386
	0.0045	G3V918	1.46	Female	Male	Phosphoribosylglycinamide formyltransferase, Gart	17451.6	2017.02	11940.2	1336.54
	0.0048	F7FLB2	1.92	Female	Male	Phosphoglucomutase 2, Pgm2	26823.5	6105.85	13985.1	2424.86
	0.0094	P11980	1.47	Female	Male	Isoform M2 of Pyruvate kinase, Pkm	1.79809e+06	344281	1.22433e+06	110576
	0.0164	Q6LDG5	1.46	Male	Female	Hypoxanthine-guanine phosporibosyltransferase (Fragment), Hprt1	38919.3	8493.71	56743.2	7031.5
	0.0084	Q64640	1.36	Male	Female	Adenosine kinase, Adk	37133.6	4182.68	50603.8	6252
	0.0051	Q9WTT6	1.3	Male	Female	Guanine deaminase, Gda	130154	8638.06	169113	16477.3
	0.0111	Q6AYG3	1.76	Male	Female	Protein prune homolog, Prune	9521.32	2320.62	16796.3	3523.23
	0.0176	D3ZW08	1.42	Male	Female	Adenylosuccinate lyase, Adsl	15263.1	3365.53	21728.1	2458.71
	0.0127	A0A0G2K876	2.19	Male	Female	cGMP-dependent 3',5'-cyclic phosphodiesterase, Pde2a	15504.4	7012.1	34013.5	5919.6
Pyrimidine metabolism	0.021	Q499V1	2.08	Female	Male	Uridine phosphorylase, Upp1	15665	7633.84	7535.92	1599.33
	0.0185	B1WC02	1.29	Female	Male	CTP synthase, Ctps1	11707.3	1287.67	9056.06	1441.18
	0.0028	P85973	1.45	Female	Male	Purine nucleoside phosphorylase, Pnp	2.45229e+06	143957	1.69001e+06	190386
	0.0064	D4A8A0	1.54	Female	Male	DNA fragmentation factor subunit beta, Cad	22203	1296.37	14443.6	3034.93

## Sheet: Cell death
Pathway	q.value	Accession ID	Fold Change	Highest mean condition	Lowest mean condition	Description	Mean (females)	Std Deviation (females)	Mean (males)	Std Deviation (males)
Apoptosis	0.0213	P80067	1.55	Female	Male	Dipeptidyl peptidase 1, Ctsc	67301.3	21798.8	43353.8	8401.13
	0.0183	A0A0H2UHL6	1.49	Female	Male	Pro-cathepsin H, Ctsh	108818	20717.7	72875.6	14778.2
	0.0213	Q6IN22	1.42	Female	Male	Cathepsin B, Ctsb	1.49448e+06	254760	1.05388e+06	236578
	0.0134	Q6P6T6	1.61	Female	Male	Cathepsin D, Ctsd	2.05779e+06	294759	1.28158e+06	350997
	0.0041	Q9R1T3	1.7	Female	Male	Cathepsin Z, Ctsz	177610	24924.4	104286	17838.7
	0.0083	Q07009	1.29	Female	Male	Calpain-2 catalytic subunit, Capn2	313547	35215.6	242954	19188.2
	0.0041	P21708	1.41	Female	Male	Mitogen-activated protein kinase 3, Mapk3	538091	38288.8	380391	46529.1
	0.03	P29995	1.21	Female	Male	Inositol 1,4,5-trisphosphate receptor type 2, Itpr2	243232	28275.9	201391	20205.4
	0.0046	G3V7U4	1.38	Female	Male	Lamin-B1, Lmnb1	373014	33582.4	269470	28810.6
	0.0167	G3V8L3	1.54	Female	Male	Lamin A, Lmna	158218	37086	102478	14180.3
	0.0195	A0A0U1RRS7	1.33	Male	Female	Mitogen-activated protein kinase 10, Mapk10	22002.3	2630.36	29319.4	4771.11
	0.0021	Q6IRK8	1.41	Male	Female	Spectrin alpha chain, non-erythrocytic 1, Sptan1	582941	30814.2	821790	38068.6
	0.0057	A0A0H2UHM7	1.54	Male	Female	Tubulin alpha chain, Tuba1c	3.79253e+06	610961	5.84298e+06	680732
	0.0252	A0A0G2KA27	2.24	Male	Female	MAP kinase-activating death domain protein, Madd	5882.91	3196.84	13198.4	3976.69
	0.0349	A0A0G2KAL4	2.4	Male	Female	Oxidation resistance protein 1, Oxr1	2046.12	1338.68	4915.94	1101.51
	0.0113	A3E0T0	2.2	Male	Female	Erythrocyte protein band 4.1-like 3, Epb41l3	15279.6	3046.9	33632.6	13096.3
Ferroptosis	0.0105	P06762	2	Female	Male	Heme oxygenase 1, Hmox1	283808	103048	142209	29480.3
	0.0032	P33124	1.35	Female	Male	Long-chain-fatty-acid--CoA ligase 6, Acsl6	114736	5835.4	85057.5	8308.44
	0.0046	P36970	1.27	Female	Male	Phospholipid hydroperoxide glutathione peroxidase, mitochondrial, Gpx4	41896.6	2393.88	32886.6	2920.39
	0.0091	Q794F9	1.44	Female	Male	4F2 cell-surface antigen heavy chain, Slc3a2	881972	117151	613879	87890.7
	0.0048	P19468	1.49	Female	Male	Glutamate-cysteine ligase catalytic subunit, Gclc	488334	62193.1	328626	38064.5
	0.0021	Q2VC85	1.58	Female	Male	Glutamate-cysteine ligase modifier subunit (Fragment), Gcln	36940.5	2918.01	23324	1199.4
	0.0028	Q5FVN0	1.52	Female	Male	Lysophospholipid acyltransferase 5, Lpcat3	54087.4	5402.77	35516.5	2871.27
	0.0053	A0A0G2QC06	1.4	Female	Male	Serotransferrin, Tf	146792	12611.3	105096	13301.5
	0.0146	P46413	1.62	Female	Male	Glutathione synthetase, Gss	18424.2	5360.6	11383.5	1537.63
	0.007	G3V679	1.44	Male	Female	Transferrin receptor protein 1, Tfrc	75137.1	12079	108428	10376.3
	0.0221	Q9R1Z0-2	1.66	Male	Female	Isoform 2 of Voltage-dependent anion-selective channel protein 3, Vdac3	14447.4	4945.62	24005.5	4025.04
Necroptosis	0.0079	P10860	1.43	Female	Male	Glutamate dehydrogenase 1, mitochondrial, Glud1	4.23787e+06	327518	2.96627e+06	510875
	0.0045	G3V6Y6	1.38	Female	Male	Alpha-1,4 glucan phosphorylase, Pygb	2.30345e+06	70877.6	1.67157e+06	240915
	0.0168	P09606	1.3	Female	Male	Glutamine synthetase, Glul	5.55959e+06	341723	4.28067e+06	768390
	0.0083	Q07009	1.29	Female	Male	Calpain-2 catalytic subunit, Capn2	313547	35215.6	242954	19188.2
	0.0082	P34058	1.14	Female	Male	Heat shock protein HSP 90-beta, Hsp90ab1	1.28027e+06	70631.4	1.1218e+06	50113.3
	0.0056	P15791	1.58	Female	Male	Calcium/calmodulin-dependent protein kinase type II subunit delta, Camk2d	105062	15795.6	66290.2	10231.8
	0.0091	P52631	1.51	Female	Male	Signal transducer and activator of transcription 3, Stat3	178103	17879.3	117611	24184.9
	0.0056	Q02874	1.3	Female	Male	Core histone macro-H2A.1, H2afy	684406	31886.6	526178	61074.3
	0.0078	Q4KLL7	1.57	Female	Male	Vacuolar protein sorting 4 homolog B, Vps4b	5825.1	800.307	3700.94	727.905
	0.0077	Q63184	1.58	Female	Male	Interferon-induced, double-stranded RNA-activated protein kinase, Eif2ak2	42137.4	4523.66	26714.5	5530.91
	0.0195	A0A0U1RRS7	1.33	Male	Female	Mitogen-activated protein kinase 10, Mapk10	22002.3	2630.36	29319.4	4771.11
	0.0148	Q9Z2L0	1.3	Male	Female	Voltage-dependent anion-selective channel protein 1, Vdac1	92894.1	9929.58	120800	15220.9
	0.0124	O35303	1.56	Male	Female	Dynamin-1-like protein, Dnm1l	145975	29450.8	227634	41987.6
	0.0221	Q9R1Z0-2	1.66	Male	Female	Isoform 2 of Voltage-dependent anion-selective channel protein 3, Vdac3	14447.4	4945.62	24005.5	4025.04
	0.0176	F1LZG4	2.22	Male	Female	Calcium/calmodulin-dependent protein kinase type II subunit alpha, Camk2a	166662	68152.2	370651	111711
Autophagy	0.0213	Q6IN22	1.42	Female	Male	Cathepsin B, Ctsb	1.49448e+06	254760	1.05388e+06	236578
	0.0134	Q6P6T6	1.61	Female	Male	Cathepsin D, Ctsd	2.05779e+06	294759	1.28158e+06	350997
	0.008	P68101	1.29	Female	Male	Eukaryotic translation initiation factor 2 subunit 1, Eif2s1	97633.2	10861	75571.3	5902.17
	0.0041	P21708	1.41	Female	Male	Mitogen-activated protein kinase 3, Mapk3	538091	38288.8	380391	46529.1
	0.008	Q6AZ50	1.27	Female	Male	Ubiquitin-like-conjugating enzyme ATG3, Atg3	38457.9	4538.5	30295.3	1114.91
	0.0098	Q6AYE2	1.56	Female	Male	Endophilin-B1, Sh3glb1	45156.6	8628.46	29017.4	4976.42
	0.0168	Q05759	3.37	Male	Female	CAMP-dependent protein kinase catalytic subunit (Fragment), Prkacb	4963.79	3829.07	16739.6	4180.84
	0.0153	A0A0G2JYA4	1.26	Male	Female	Serine/threonine-protein phosphatase, Ppp2ca	149719	19961.7	188265	14499
	0.0195	A0A0U1RRS7	1.33	Male	Female	Mitogen-activated protein kinase 10, Mapk10	22002.3	2630.36	29319.4	4771.11
	0.0033	A0A0G2K508	1.68	Male	Female	Ras-related 2, Rras2	3120.65	503.436	5254.87	487.115

## Sheet: Redox balance
Pathway	q.value	Accession ID	Fold Change	Highest mean condition	Lowest mean condition	Description	Mean (females)	Std Deviation (females)	Mean (males)	Std Deviation (males)
Redox homeostasis	0.0156	D3ZFY0	1.39	Female	Male	Selenophosphate synthetase 1, Sephs1	14034.4	1926.68	10070.1	1664.45
	0.0188	A0A0G2JUN7	1.6	Female	Male	Thioredoxin reductase 1, cytoplasmic, Txnrd1	152293	43633.4	95181.4	15218.1
	0.0055	Q63716	1.46	Female	Male	Peroxiredoxin-1, Prdx1	2.50936e+06	258782	1.71998e+06	238913
	0.0121	A0A0G2JSS8	1.35	Female	Male	Peroxiredoxin 5, Prdx5	73216.5	11480.6	54366.2	4095.67
	0.0086	O35244	1.35	Female	Male	Peroxiredoxin-6, Prdx6	1.82096e+06	221955	1.35039e+06	141580
	0.0068	Q5BJZ3	1.32	Female	Male	Nicotinamide nucleotide transhydrogenase, Nnt	38473.8	3412.92	29057.2	3369.21
	0.0176	P04762	1.49	Female	Male	Catalase, Cat	108830	20679.3	72925.1	15953.8
Glutathione	0.0036	P56574	1.46	Female	Male	Isocitrate dehydrogenase [NADP], mitochondrial, Idh2	568480	51100.7	388284	45417.7
metabolism	0.0051	P85968	1.48	Female	Male	6-phosphogluconate dehydrogenase, decarboxylating, Pgd	1.51177e+06	218511	1.01949e+06	106441
	0.0095	P05370	1.49	Female	Male	Glucose-6-phosphate 1-dehydrogenase, G6pdx	1.07303e+06	193884	719553	96297.6
	0.0116	Q6PDW8	1.54	Female	Male	Glutathione peroxidase, Gpx1	194002	26063.1	126375	28152
	0.0046	P36970	1.27	Female	Male	Phospholipid hydroperoxide glutathione peroxidase, mitochondrial, Gpx4	41896.6	2393.88	32886.6	2920.39
	0.0039	P30713	1.97	Female	Male	Glutathione S-transferase theta-2, Gstt2	29578	6076.29	15012.9	2954.99
	0.0104	B6DYQ0	1.51	Female	Male	Glutathione S-transferase kappa, Gstk1	18357.2	3041.55	12166.7	2398.62
	0.014	P04904	2.17	Female	Male	Glutathione S-transferase alpha-3, Gsta3	4.8832e+06	1.60731e+06	2.25451e+06	919014
	0.0062	P04905	1.61	Female	Male	Glutathione S-transferase Mu 1, Gstm1	1.66125e+06	200764	1.03406e+06	208837
	0.0098	P04906	1.8	Female	Male	Glutathione S-transferase P, Gstp1	5.07733e+06	1.37112e+06	2.81695e+06	645910
	0.0062	Q9Z1B2	1.55	Female	Male	Glutathione S-transferase Mu 5, Gstm5	249958	40521.5	160912	24976.7
	0.0036	P97608	1.53	Female	Male	5-oxoprolinase, Oplah	243376	5977.4	159133	26503.9
	0.0067	Q68FS4	1.41	Female	Male	Cytosol aminopeptidase, Lap3	558036	30396.5	394440	69460.9
	0.0048	P19468	1.49	Female	Male	Glutamate-cysteine ligase catalytic subunit, Gclc	488334	62193.1	328626	38064.5
	0.0021	Q2VC85	1.58	Female	Male	Glutamate-cysteine ligase modifier subunit (Fragment), Gcln	36940.5	2918.01	23324	1199.4
	0.0223	P48508	1.74	Female	Male	Glutamate-cysteine ligase regulatory subunit, Gclm	9976.65	3181.42	5725.61	1379.75
	0.0146	P46413	1.62	Female	Male	Glutathione synthetase, Gss	18424.2	5360.6	11383.5	1537.63
	0.0262	D4ADS4	2.26	Male	Female	Microsomal glutathione S-transferase 3, Mgst3	151820	84208.4	342755	102823
